# Supplementary material for: Portable Miniaturized IoT-Enabled Point-of-Care Device for Electrochemical Sensing of Zopiclone in Cocktails
Source: Biosensors (Basel). 2024 Nov 16;14(11):557. doi: 10.3390/bios14110557 (PMC11591615; doi:10.3390/bios14110557)
Supplement: Supplementary file 1 [file biosensors-14-00557-s001.zip]

Archive with 3 entries (3 files):
- Supplementary Material S1.xlsx
- Supplementary Material S2.xlsm
- Supplementary Material S3.xlsx
