# Supplementary material for: Portable Miniaturized IoT-Enabled Point-of-Care Device for Electrochemical Sensing of Zopiclone in Cocktails
Source: Biosensors (Basel). 2024 Nov 16;14(11):557. doi: 10.3390/bios14110557 (PMC11591615; doi:10.3390/bios14110557)
Supplement: Supplementary file 1 [file biosensors-14-00557-s001.zip › Supplementary Material S1.xlsx]

## Sheet: Results Summary
	Molar Concentration of Zopiclone (mM)	Control				Interfering Substance
						Emulated Lemon Juice (ELJ)				Emulated Tequila (ET)				Emulated Triple Sec
		Oxidation Voltage (mV)	Oxidation Current (uA)	Reduction Voltage	Reduction Current (uA)	Oxidation Voltage	Oxidation Current	Reduction Voltage	Reduction Current	Oxidation Voltage	Oxidation Current	Reduction Voltage	Reduction Current	Oxidation Voltage	Oxidation Current	Reduction Voltage	Reduction Current
	77.2	0.0949878	0.105957	-0.129792	-0.116003	0.397192	0.424194	-0.302124	-0.255383	-0.00241699	0.0390869	-0.129792	-0.116003	-0.00241699	0.0298218	-0.0773438	-0.0112671
	102.9	0.0974854	0.118042	-0.152271	-0.122852	0.397192	0.424194	-0.302124	-0.255786	0.0425391	0.0394897	-0.0548657	-0.0487305	-0.00241699	0.0298218	-0.0523682	-0.0116699
	128.6	0.142441	0.141406	-0.152271	-0.147827	0.397192	0.424194	-0.302124	-0.255786	0.0450366	0.0471436	-0.0523682	-0.0406738	8.05664e-05	0.0435181	-0.0523682	-0.0181152
	154.3	0.147437	0.159937	-0.202222	-0.169177	0.397192	0.424194	-0.302124	-0.255383	0.0450366	0.0459351	-0.0523682	-0.0374512	-0.00241699	0.0370728	-0.0523682	-0.0229492
	180	0.144939	0.147449	-0.154768	-0.152258	0.397192	0.424194	-0.302124	-0.255383	-0.0523682	0.0487549	-0.0523682	-0.0390625	0.0225586	0.0483521	-0.0523682	-0.0390625
	205.8	0.147437	0.17323	-0.202222	-0.186499	0.397192	0.424194	-0.302124	-0.255786	0.0475342	0.0576172	-0.0573633	-0.052356	-0.00241699	0.0402954	-0.0523682	-2.65747
	Average	0.129121	-	-0.165591	-	0.397192	-	-0.302124	-	0.0208936	-	-0.066521	-	0.00216187	-	-0.0565308	-

## Sheet: ELJ+1% Z Rep 1
0	-0.000805664	0.0125			Voltaje Ox	Corriente Ox	Voltaje Re	Corriente Re
1	0.0491455	0.0133057		1	0.397192	0.411304	-0.302124	-0.25498
2	0.0990967	0.0278076		2	0.397192	0.424194	-0.302124	-0.255786
3	0.149048	0.0648682		3	0.397192	0.424194	-0.302124	-0.25498
4	0.198999	0.125293		4	0.397192	0.424194	-0.302124	-0.25498
5	0.24895	0.202637		5	0.397192	0.424194	-0.302124	-0.25498
6	0.298901	0.290454		6	0.397192	0.424194	-0.302124	-0.254175
7	0.348853	0.342822		7	0.397192	0.424194	-0.302124	-0.25498
8	0.398804	0.373437		8	0.397192	0.424194	-0.302124	-0.25498
9	0.448755	0.391162		9	0.397192	0.424194	-0.302124	-0.255786
10	0.498706	0.401636		10	0.397192	0.424194	-0.302124	-0.255786
11	0.548657	0.40647		Average	0.397192	0.411304	-0.302124	-0.25498
12	0.598608	0.411304		St dev	5.85139e-17	0.00407637	0	0.000509547
13	0.64856	0.410498		Error Sup	0.397192	0.41538	-0.302124	-0.254471
14	0.698511	0.410498		Error Inf	0.397192	0.407227	-0.302124	-0.25549
15	0.748462	0.409692
16	0.798413	0.408887
17	0.848364	0.408081
18	0.898315	0.40647
19	0.948267	0.404858
20	0.998218	0.403247
21	0.999023	0.402441
22	0.949072	0.40083
23	0.899121	0.400024
24	0.84917	0.398413
25	0.799219	0.396802
26	0.749268	0.395996
27	0.699316	0.39519
28	0.649365	0.393579
29	0.599414	0.391968
30	0.549463	0.391162
31	0.499512	0.389551
32	0.449561	0.389551
33	0.399609	0.387939
34	0.349658	0.386328
35	0.299707	0.385522
36	0.249756	0.381494
37	0.199805	0.287231
38	0.149854	0.185718
39	0.0999023	0.104346
40	0.0499512	0.0415039
41	0	-0.0100586
42	-0.0499512	-0.0616211
43	-0.0999023	-0.109155
44	-0.149854	-0.156689
45	-0.199805	-0.191333
46	-0.249756	-0.213892
47	-0.299707	-0.229199
48	-0.349658	-0.238867
49	-0.399609	-0.245312
50	-0.449561	-0.249341
51	-0.499512	-0.251758
52	-0.549463	-0.254175
53	-0.599414	-0.254175
54	-0.649365	-0.25498
55	-0.699316	-0.25498
56	-0.749268	-0.254175
57	-0.799219	-0.253369
58	-0.84917	-0.252563
59	-0.899121	-0.252563
60	-0.949072	-0.251758
61	-0.999023	-0.250952
62	-1.00144	-0.250952
63	-0.951489	-0.250952
64	-0.901538	-0.250952
65	-0.851587	-0.252563
66	-0.801636	-0.25498
67	-0.751685	-0.25498
68	-0.701733	-0.22356
69	-0.651782	-0.177637
70	-0.601831	-0.136548
71	-0.55188	-0.101904
72	-0.501929	-0.0737061
73	-0.451978	-0.0519531
74	-0.402026	-0.0326172
75	-0.352075	-0.0156982
76	-0.302124	0.0012207
77	-0.252173	0.0157227
78	-0.202222	0.0294189
79	-0.152271	0.0439209
80	-0.102319	0.0584229
81	-0.0523682	0.0761475
82	-0.00241699	0.104346
83	0.0475342	0.147046
84	0.0974854	0.191357
85	0.147437	0.253394
86	0.197388	0.317041
87	0.247339	0.379077
88	0.29729	0.424194
89	0.347241	0.424194
90	0.397192	0.424194
91	0.447144	0.424194
92	0.497095	0.424194
93	0.547046	0.424194
94	0.596997	0.424194
95	0.646948	0.424194
96	0.696899	0.424194
97	0.746851	0.424194
98	0.796802	0.424194
99	0.846753	0.418555
100	0.896704	0.411304
101	0.946655	0.404858
102	0.996606	0.399219
103	0.999023	0.393579
104	0.949072	0.391162
105	0.899121	0.387134
106	0.84917	0.384717
107	0.799219	0.381494
108	0.749268	0.379077
109	0.699316	0.37666
110	0.649365	0.373437
111	0.599414	0.371021
112	0.549463	0.368604
113	0.499512	0.366187
114	0.449561	0.365381
115	0.399609	0.362158
116	0.349658	0.358936
117	0.299707	0.358936
118	0.249756	0.356519
119	0.199805	0.294482
120	0.149854	0.20022
121	0.0999023	0.115625
122	0.0499512	0.0439209
123	0	-0.0189209
124	-0.0499512	-0.0817627
125	-0.0999023	-0.136548
126	-0.149854	-0.177637
127	-0.199805	-0.205029
128	-0.249756	-0.222754
129	-0.299707	-0.234033
130	-0.349658	-0.241284
131	-0.399609	-0.246118
132	-0.449561	-0.249341
133	-0.499512	-0.250952
134	-0.549463	-0.251758
135	-0.599414	-0.252563
136	-0.649365	-0.252563
137	-0.699316	-0.252563
138	-0.749268	-0.252563
139	-0.799219	-0.252563
140	-0.84917	-0.252563
141	-0.899121	-0.251758
142	-0.949072	-0.251758
143	-0.999023	-0.250952
144	-1.00144	-0.250952
145	-0.951489	-0.250146
146	-0.901538	-0.250952
147	-0.851587	-0.252563
148	-0.801636	-0.254175
149	-0.751685	-0.255786
150	-0.701733	-0.234839
151	-0.651782	-0.192139
152	-0.601831	-0.151855
153	-0.55188	-0.117212
154	-0.501929	-0.088208
155	-0.451978	-0.0648437
156	-0.402026	-0.0430908
157	-0.352075	-0.0245605
158	-0.302124	-0.00683594
159	-0.252173	0.010083
160	-0.202222	0.027002
161	-0.152271	0.0431152
162	-0.102319	0.0608398
163	-0.0523682	0.0793701
164	-0.00241699	0.10354
165	0.0475342	0.140601
166	0.0974854	0.181689
167	0.147437	0.238086
168	0.197388	0.299316
169	0.247339	0.360547
170	0.29729	0.417749
171	0.347241	0.424194
172	0.397192	0.424194
173	0.447144	0.424194
174	0.497095	0.424194
175	0.547046	0.424194
176	0.596997	0.424194
177	0.646948	0.424194
178	0.696899	0.424194
179	0.746851	0.424194
180	0.796802	0.424194
181	0.846753	0.424194
182	0.896704	0.424194
183	0.946655	0.420166
184	0.996606	0.40647
185	0.999023	0.396802
186	0.949072	0.385522
187	0.899121	0.379077
188	0.84917	0.372632
189	0.799219	0.367798
190	0.749268	0.36377
191	0.699316	0.359741
192	0.649365	0.356519
193	0.599414	0.354102
194	0.549463	0.351685
195	0.499512	0.350073
196	0.449561	0.347656
197	0.399609	0.345239
198	0.349658	0.344434
199	0.299707	0.342017
200	0.249756	0.341211
201	0.199805	0.28562
202	0.149854	0.192969
203	0.0999023	0.10918
204	0.0499512	0.0366699
205	0	-0.0302002
206	-0.0499512	-0.0962646
207	-0.0999023	-0.149438
208	-0.149854	-0.187305
209	-0.199805	-0.210669
210	-0.249756	-0.225171
211	-0.299707	-0.235645
212	-0.349658	-0.24209
213	-0.399609	-0.246118
214	-0.449561	-0.249341
215	-0.499512	-0.250952
216	-0.549463	-0.251758
217	-0.599414	-0.251758
218	-0.649365	-0.251758
219	-0.699316	-0.251758
220	-0.749268	-0.251758
221	-0.799219	-0.251758
222	-0.84917	-0.250952
223	-0.899121	-0.250952
224	-0.949072	-0.250146
225	-0.999023	-0.250146
226	-1.00144	-0.250146
227	-0.951489	-0.250146
228	-0.901538	-0.250952
229	-0.851587	-0.252563
230	-0.801636	-0.254175
231	-0.751685	-0.25498
232	-0.701733	-0.242896
233	-0.651782	-0.203418
234	-0.601831	-0.163135
235	-0.55188	-0.12688
236	-0.501929	-0.0970703
237	-0.451978	-0.0720947
238	-0.402026	-0.0495361
239	-0.352075	-0.0302002
240	-0.302124	-0.0108643
241	-0.252173	0.00766602
242	-0.202222	0.024585
243	-0.152271	0.0406982
244	-0.102319	0.0600342
245	-0.0523682	0.0785645
246	-0.00241699	0.102734
247	0.0475342	0.137378
248	0.0974854	0.175244
249	0.147437	0.229224
250	0.197388	0.288037
251	0.247339	0.349268
252	0.29729	0.408887
253	0.347241	0.424194
254	0.397192	0.424194
255	0.447144	0.424194
256	0.497095	0.424194
257	0.547046	0.424194
258	0.596997	0.424194
259	0.646948	0.424194
260	0.696899	0.424194
261	0.746851	0.424194
262	0.796802	0.424194
263	0.846753	0.424194
264	0.896704	0.424194
265	0.946655	0.424194
266	0.996606	0.413721
267	0.999023	0.399219
268	0.949072	0.385522
269	0.899121	0.37666
270	0.84917	0.366992
271	0.799219	0.361353
272	0.749268	0.354907
273	0.699316	0.350879
274	0.649365	0.347656
275	0.599414	0.346045
276	0.549463	0.341211
277	0.499512	0.338794
278	0.449561	0.337183
279	0.399609	0.335571
280	0.349658	0.332349
281	0.299707	0.331543
282	0.249756	0.330737
283	0.199805	0.278369
284	0.149854	0.18894
285	0.0999023	0.104346
286	0.0499512	0.0310303
287	0	-0.0374512
288	-0.0499512	-0.104321
289	-0.0999023	-0.156689
290	-0.149854	-0.191333
291	-0.199805	-0.213086
292	-0.249756	-0.227588
293	-0.299707	-0.237256
294	-0.349658	-0.242896
295	-0.399609	-0.246924
296	-0.449561	-0.248535
297	-0.499512	-0.250952
298	-0.549463	-0.250952
299	-0.599414	-0.251758
300	-0.649365	-0.251758
301	-0.699316	-0.251758
302	-0.749268	-0.250952
303	-0.799219	-0.250952
304	-0.84917	-0.250952
305	-0.899121	-0.250952
306	-0.949072	-0.250952
307	-0.999023	-0.250146
308	-1.00144	-0.250146
309	-0.951489	-0.250146
310	-0.901538	-0.250146
311	-0.851587	-0.251758
312	-0.801636	-0.253369
313	-0.751685	-0.25498
314	-0.701733	-0.249341
315	-0.651782	-0.21228
316	-0.601831	-0.171997
317	-0.55188	-0.135742
318	-0.501929	-0.104321
319	-0.451978	-0.07854
320	-0.402026	-0.0551758
321	-0.352075	-0.0350342
322	-0.302124	-0.0148926
323	-0.252173	0.0036377
324	-0.202222	0.0213623
325	-0.152271	0.0382813
326	-0.102319	0.0568115
327	-0.0523682	0.0777588
328	-0.00241699	0.101123
329	0.0475342	0.13335
330	0.0974854	0.17041
331	0.147437	0.221973
332	0.197388	0.27998
333	0.247339	0.340405
334	0.29729	0.40083
335	0.347241	0.424194
336	0.397192	0.424194
337	0.447144	0.424194
338	0.497095	0.424194
339	0.547046	0.424194
340	0.596997	0.424194
341	0.646948	0.424194
342	0.696899	0.424194
343	0.746851	0.424194
344	0.796802	0.424194
345	0.846753	0.424194
346	0.896704	0.424194
347	0.946655	0.424194
348	0.996606	0.417749
349	0.999023	0.402441
350	0.949072	0.386328
351	0.899121	0.374243
352	0.84917	0.36377
353	0.799219	0.355713
354	0.749268	0.349268
355	0.699316	0.344434
356	0.649365	0.3396
357	0.599414	0.336377
358	0.549463	0.333154
359	0.499512	0.329932
360	0.449561	0.32832
361	0.399609	0.325903
362	0.349658	0.324292
363	0.299707	0.322681
364	0.249756	0.321069
365	0.199805	0.272729
366	0.149854	0.184106
367	0.0999023	0.100317
368	0.0499512	0.0261963
369	0	-0.0438965
370	-0.0499512	-0.109961
371	-0.0999023	-0.160718
372	-0.149854	-0.19375
373	-0.199805	-0.214697
374	-0.249756	-0.229199
375	-0.299707	-0.238062
376	-0.349658	-0.243701
377	-0.399609	-0.246924
378	-0.449561	-0.249341
379	-0.499512	-0.250146
380	-0.549463	-0.250952
381	-0.599414	-0.250952
382	-0.649365	-0.250952
383	-0.699316	-0.250952
384	-0.749268	-0.250952
385	-0.799219	-0.250952
386	-0.84917	-0.250146
387	-0.899121	-0.250146
388	-0.949072	-0.250146
389	-0.999023	-0.250146
390	-1.00144	-0.249341
391	-0.951489	-0.249341
392	-0.901538	-0.250146
393	-0.851587	-0.251758
394	-0.801636	-0.253369
395	-0.751685	-0.25498
396	-0.701733	-0.252563
397	-0.651782	-0.218726
398	-0.601831	-0.178442
399	-0.55188	-0.142187
400	-0.501929	-0.111572
401	-0.451978	-0.0841797
402	-0.402026	-0.0608154
403	-0.352075	-0.0398682
404	-0.302124	-0.0197266
405	-0.252173	-0.000390625
406	-0.202222	0.0181396
407	-0.152271	0.0366699
408	-0.102319	0.0560059
409	-0.0523682	0.0753418
410	-0.00241699	0.0987061
411	0.0475342	0.130933
412	0.0974854	0.165576
413	0.147437	0.215527
414	0.197388	0.273535
415	0.247339	0.332349
416	0.29729	0.392773
417	0.347241	0.424194
418	0.397192	0.424194
419	0.447144	0.424194
420	0.497095	0.424194
421	0.547046	0.424194
422	0.596997	0.424194
423	0.646948	0.424194
424	0.696899	0.424194
425	0.746851	0.424194
426	0.796802	0.424194
427	0.846753	0.424194
428	0.896704	0.424194
429	0.946655	0.424194
430	0.996606	0.421777
431	0.999023	0.402441
432	0.949072	0.384717
433	0.899121	0.371826
434	0.84917	0.360547
435	0.799219	0.351685
436	0.749268	0.343628
437	0.699316	0.337988
438	0.649365	0.33396
439	0.599414	0.329932
440	0.549463	0.326709
441	0.499512	0.323486
442	0.449561	0.321875
443	0.399609	0.318652
444	0.349658	0.317041
445	0.299707	0.314624
446	0.249756	0.313013
447	0.199805	0.267896
448	0.149854	0.180884
449	0.0999023	0.0979004
450	0.0499512	0.022168
451	0	-0.0479248
452	-0.0499512	-0.113989
453	-0.0999023	-0.16394
454	-0.149854	-0.196167
455	-0.199805	-0.216309
456	-0.249756	-0.229199
457	-0.299707	-0.238062
458	-0.349658	-0.243701
459	-0.399609	-0.246924
460	-0.449561	-0.248535
461	-0.499512	-0.250146
462	-0.549463	-0.250952
463	-0.599414	-0.250952
464	-0.649365	-0.250952
465	-0.699316	-0.250952
466	-0.749268	-0.250952
467	-0.799219	-0.250952
468	-0.84917	-0.250146
469	-0.899121	-0.250146
470	-0.949072	-0.250146
471	-0.999023	-0.249341
472	-1.00144	-0.249341
473	-0.951489	-0.249341
474	-0.901538	-0.250146
475	-0.851587	-0.251758
476	-0.801636	-0.252563
477	-0.751685	-0.254175
478	-0.701733	-0.254175
479	-0.651782	-0.22356
480	-0.601831	-0.184888
481	-0.55188	-0.147827
482	-0.501929	-0.116406
483	-0.451978	-0.0890137
484	-0.402026	-0.0648437
485	-0.352075	-0.0438965
486	-0.302124	-0.0229492
487	-0.252173	-0.00280762
488	-0.202222	0.0157227
489	-0.152271	0.0334473
490	-0.102319	0.0543945
491	-0.0523682	0.0745361
492	-0.00241699	0.0979004
493	0.0475342	0.129321
494	0.0974854	0.162354
495	0.147437	0.211499
496	0.197388	0.26709
497	0.247339	0.325098
498	0.29729	0.387134
499	0.347241	0.424194
500	0.397192	0.424194
501	0.447144	0.424194
502	0.497095	0.424194
503	0.547046	0.424194
504	0.596997	0.424194
505	0.646948	0.424194
506	0.696899	0.424194
507	0.746851	0.424194
508	0.796802	0.424194
509	0.846753	0.424194
510	0.896704	0.424194
511	0.946655	0.424194
512	0.996606	0.424194
513	0.999023	0.404053
514	0.949072	0.385522
515	0.899121	0.370215
516	0.84917	0.35813
517	0.799219	0.348462
518	0.749268	0.340405
519	0.699316	0.33396
520	0.649365	0.32832
521	0.599414	0.325098
522	0.549463	0.321069
523	0.499512	0.318652
524	0.449561	0.31543
525	0.399609	0.313818
526	0.349658	0.312207
527	0.299707	0.30979
528	0.249756	0.308984
529	0.199805	0.265479
530	0.149854	0.178467
531	0.0999023	0.0954834
532	0.0499512	0.019751
533	0	-0.0519531
534	-0.0499512	-0.118018
535	-0.0999023	-0.166357
536	-0.149854	-0.196973
537	-0.199805	-0.217114
538	-0.249756	-0.230005
539	-0.299707	-0.238867
540	-0.349658	-0.244507
541	-0.399609	-0.246924
542	-0.449561	-0.248535
543	-0.499512	-0.250146
544	-0.549463	-0.250952
545	-0.599414	-0.250952
546	-0.649365	-0.250952
547	-0.699316	-0.250952
548	-0.749268	-0.250146
549	-0.799219	-0.250952
550	-0.84917	-0.250146
551	-0.899121	-0.250146
552	-0.949072	-0.250146
553	-0.999023	-0.249341
554	-1.00144	-0.249341
555	-0.951489	-0.249341
556	-0.901538	-0.250146
557	-0.851587	-0.251758
558	-0.801636	-0.252563
559	-0.751685	-0.254175
560	-0.701733	-0.25498
561	-0.651782	-0.227588
562	-0.601831	-0.188916
563	-0.55188	-0.153467
564	-0.501929	-0.12124
565	-0.451978	-0.093042
566	-0.402026	-0.0680664
567	-0.352075	-0.0471191
568	-0.302124	-0.0261719
569	-0.252173	-0.00603027
570	-0.202222	0.0133057
571	-0.152271	0.0318359
572	-0.102319	0.0519775
573	-0.0523682	0.0737305
574	-0.00241699	0.0970947
575	0.0475342	0.12771
576	0.0974854	0.159131
577	0.147437	0.209082
578	0.197388	0.263867
579	0.247339	0.321069
580	0.29729	0.381494
581	0.347241	0.424194
582	0.397192	0.424194
583	0.447144	0.424194
584	0.497095	0.424194
585	0.547046	0.424194
586	0.596997	0.424194
587	0.646948	0.424194
588	0.696899	0.424194
589	0.746851	0.424194
590	0.796802	0.424194
591	0.846753	0.424194
592	0.896704	0.424194
593	0.946655	0.424194
594	0.996606	0.424194
595	0.999023	0.404053
596	0.949072	0.385522
597	0.899121	0.369409
598	0.84917	0.355713
599	0.799219	0.345239
600	0.749268	0.337183
601	0.699316	0.329932
602	0.649365	0.325098
603	0.599414	0.321069
604	0.549463	0.317847
605	0.499512	0.313818
606	0.449561	0.312207
607	0.399609	0.308984
608	0.349658	0.307373
609	0.299707	0.304956
610	0.249756	0.304956
611	0.199805	0.262256
612	0.149854	0.177661
613	0.0999023	0.0938721
614	0.0499512	0.017334
615	0	-0.0535645
616	-0.0499512	-0.120435
617	-0.0999023	-0.167969
618	-0.149854	-0.198584
619	-0.199805	-0.218726
620	-0.249756	-0.230811
621	-0.299707	-0.238867
622	-0.349658	-0.244507
623	-0.399609	-0.247729
624	-0.449561	-0.249341
625	-0.499512	-0.250146
626	-0.549463	-0.250952
627	-0.599414	-0.250952
628	-0.649365	-0.250952
629	-0.699316	-0.250952
630	-0.749268	-0.250952
631	-0.799219	-0.250146
632	-0.84917	-0.250146
633	-0.899121	-0.249341
634	-0.949072	-0.249341
635	-0.999023	-0.249341
636	-1.00144	-0.249341
637	-0.951489	-0.249341
638	-0.901538	-0.250146
639	-0.851587	-0.250952
640	-0.801636	-0.252563
641	-0.751685	-0.254175
642	-0.701733	-0.25498
643	-0.651782	-0.231616
644	-0.601831	-0.19375
645	-0.55188	-0.158301
646	-0.501929	-0.125269
647	-0.451978	-0.0970703
648	-0.402026	-0.0712891
649	-0.352075	-0.0503418
650	-0.302124	-0.0285889
651	-0.252173	-0.00925293
652	-0.202222	0.0108887
653	-0.152271	0.0302246
654	-0.102319	0.0495605
655	-0.0523682	0.0721191
656	-0.00241699	0.0954834
657	0.0475342	0.126904
658	0.0974854	0.159937
659	0.147437	0.205859
660	0.197388	0.260645
661	0.247339	0.318652
662	0.29729	0.37666
663	0.347241	0.424194
664	0.397192	0.424194
665	0.447144	0.424194
666	0.497095	0.424194
667	0.547046	0.424194
668	0.596997	0.424194
669	0.646948	0.424194
670	0.696899	0.424194
671	0.746851	0.424194
672	0.796802	0.424194
673	0.846753	0.424194
674	0.896704	0.424194
675	0.946655	0.424194
676	0.996606	0.424194
677	0.999023	0.404858
678	0.949072	0.385522
679	0.899121	0.367798
680	0.84917	0.354907
681	0.799219	0.343628
682	0.749268	0.33396
683	0.699316	0.327515
684	0.649365	0.321875
685	0.599414	0.317847
686	0.549463	0.313818
687	0.499512	0.310596
688	0.449561	0.308179
689	0.399609	0.307373
690	0.349658	0.30415
691	0.299707	0.302539
692	0.249756	0.301733
693	0.199805	0.259839
694	0.149854	0.176855
695	0.0999023	0.0922607
696	0.0499512	0.0157227
697	0	-0.0559814
698	-0.0499512	-0.122046
699	-0.0999023	-0.16958
700	-0.149854	-0.19939
701	-0.199805	-0.218726
702	-0.249756	-0.231616
703	-0.299707	-0.238867
704	-0.349658	-0.244507
705	-0.399609	-0.247729
706	-0.449561	-0.249341
707	-0.499512	-0.250146
708	-0.549463	-0.250952
709	-0.599414	-0.250952
710	-0.649365	-0.250952
711	-0.699316	-0.250952
712	-0.749268	-0.250146
713	-0.799219	-0.250146
714	-0.84917	-0.250146
715	-0.899121	-0.250146
716	-0.949072	-0.249341
717	-0.999023	-0.249341
718	-1.00144	-0.249341
719	-0.951489	-0.249341
720	-0.901538	-0.249341
721	-0.851587	-0.250952
722	-0.801636	-0.252563
723	-0.751685	-0.254175
724	-0.701733	-0.255786
725	-0.651782	-0.234839
726	-0.601831	-0.197778
727	-0.55188	-0.161523
728	-0.501929	-0.128491
729	-0.451978	-0.0994873
730	-0.402026	-0.0745117
731	-0.352075	-0.0527588
732	-0.302124	-0.0302002
733	-0.252173	-0.0100586
734	-0.202222	0.00927734
735	-0.152271	0.0286133
736	-0.102319	0.0495605
737	-0.0523682	0.0713135
738	-0.00241699	0.0954834
739	0.0475342	0.126099
740	0.0974854	0.15752
741	0.147437	0.203442
742	0.197388	0.256616
743	0.247339	0.313818
744	0.29729	0.371826
745	0.347241	0.424194
746	0.397192	0.424194
747	0.447144	0.424194
748	0.497095	0.424194
749	0.547046	0.424194
750	0.596997	0.424194
751	0.646948	0.424194
752	0.696899	0.424194
753	0.746851	0.424194
754	0.796802	0.424194
755	0.846753	0.424194
756	0.896704	0.424194
757	0.946655	0.424194
758	0.996606	0.424194
759	0.999023	0.404858
760	0.949072	0.385522
761	0.899121	0.367798
762	0.84917	0.353296
763	0.799219	0.342017
764	0.749268	0.332349
765	0.699316	0.325098
766	0.649365	0.319458
767	0.599414	0.314624
768	0.549463	0.310596
769	0.499512	0.308179
770	0.449561	0.304956
771	0.399609	0.301733
772	0.349658	0.301733
773	0.299707	0.300928
774	0.249756	0.299316
775	0.199805	0.258228
776	0.149854	0.173633
777	0.0999023	0.0906494
778	0.0499512	0.0141113
779	0	-0.0583984
780	-0.0499512	-0.123657
781	-0.0999023	-0.170386
782	-0.149854	-0.200195
783	-0.199805	-0.218726
784	-0.249756	-0.231616
785	-0.299707	-0.239673
786	-0.349658	-0.243701
787	-0.399609	-0.247729
788	-0.449561	-0.249341
789	-0.499512	-0.250146
790	-0.549463	-0.250146
791	-0.599414	-0.250146
792	-0.649365	-0.250952
793	-0.699316	-0.250146
794	-0.749268	-0.250146
795	-0.799219	-0.250146
796	-0.84917	-0.249341
797	-0.899121	-0.249341
798	-0.949072	-0.249341
799	-0.999023	-0.249341
800	-1.00144	-0.248535
801	-0.951489	-0.248535
802	-0.901538	-0.250146
803	-0.851587	-0.250952
804	-0.801636	-0.252563
805	-0.751685	-0.254175
806	-0.701733	-0.255786
807	-0.651782	-0.237256
808	-0.601831	-0.201001
809	-0.55188	-0.164746
810	-0.501929	-0.131714
811	-0.451978	-0.103516
812	-0.402026	-0.0769287
813	-0.352075	-0.0551758
814	-0.302124	-0.0334229
815	-0.252173	-0.0124756
816	-0.202222	0.00766602
817	-0.152271	0.027002
818	-0.102319	0.0479492
819	-0.0523682	0.0688965
820	-0.00241699	0.0938721

## Sheet: ELJ+1% Z Rep 2
0	-0.000805664	0.014917			Voltaje Ox	Corriente Ox	Voltaje Re	Corriente Re
1	0.0491455	0.0157227		1	0.397192	0.424194	-0.302124	-0.25498
2	0.0990967	0.0519775		2	0.397192	0.424194	-0.302124	-0.255786
3	0.149048	0.118848		3	0.397192	0.424194	-0.302124	-0.255786
4	0.198999	0.196191		4	0.397192	0.424194	-0.302124	-0.25498
5	0.24895	0.278369		5	0.397192	0.424194	-0.302124	-0.25498
6	0.298901	0.35813		6	0.397192	0.424194	-0.302124	-0.25498
7	0.348853	0.41936		7	0.397192	0.424194	-0.302124	-0.25498
8	0.398804	0.424194		8	0.397192	0.424194	-0.302124	-0.25498
9	0.448755	0.424194		9	0.397192	0.424194	-0.302124	-0.25498
10	0.498706	0.424194		10	0.397192	0.424194	-0.302124	-0.254175
11	0.548657	0.424194		Average	0.397192	0.424194	-0.302124	-0.25498
12	0.598608	0.424194		St dev	5.85139e-17	0	0	0.000457332
13	0.64856	0.424194		Error Sup	0.397192	0.424194	-0.302124	-0.254523
14	0.698511	0.424194		Error Inf	0.397192	0.424194	-0.302124	-0.255438
15	0.748462	0.424194
16	0.798413	0.424194
17	0.848364	0.424194
18	0.898315	0.408887
19	0.948267	0.388745
20	0.998218	0.370215
21	0.999023	0.355713
22	0.949072	0.341211
23	0.899121	0.329932
24	0.84917	0.321875
25	0.799219	0.313818
26	0.749268	0.307373
27	0.699316	0.30415
28	0.649365	0.300928
29	0.599414	0.297705
30	0.549463	0.295288
31	0.499512	0.293677
32	0.449561	0.289648
33	0.399609	0.290454
34	0.349658	0.288843
35	0.299707	0.288843
36	0.249756	0.287231
37	0.199805	0.26145
38	0.149854	0.178467
39	0.0999023	0.0962891
40	0.0499512	0.0213623
41	0	-0.0479248
42	-0.0499512	-0.113989
43	-0.0999023	-0.16394
44	-0.149854	-0.196167
45	-0.199805	-0.216309
46	-0.249756	-0.230005
47	-0.299707	-0.238867
48	-0.349658	-0.244507
49	-0.399609	-0.247729
50	-0.449561	-0.249341
51	-0.499512	-0.250146
52	-0.549463	-0.250952
53	-0.599414	-0.251758
54	-0.649365	-0.250952
55	-0.699316	-0.250952
56	-0.749268	-0.250952
57	-0.799219	-0.250952
58	-0.84917	-0.250146
59	-0.899121	-0.250146
60	-0.949072	-0.250146
61	-0.999023	-0.250146
62	-1.00144	-0.249341
63	-0.951489	-0.249341
64	-0.901538	-0.250146
65	-0.851587	-0.250952
66	-0.801636	-0.252563
67	-0.751685	-0.254175
68	-0.701733	-0.25498
69	-0.651782	-0.227588
70	-0.601831	-0.186499
71	-0.55188	-0.147021
72	-0.501929	-0.113184
73	-0.451978	-0.0849854
74	-0.402026	-0.0600098
75	-0.352075	-0.0382568
76	-0.302124	-0.0181152
77	-0.252173	0.0012207
78	-0.202222	0.019751
79	-0.152271	0.0374756
80	-0.102319	0.0568115
81	-0.0523682	0.0769531
82	-0.00241699	0.0995117
83	0.0475342	0.12771
84	0.0974854	0.156714
85	0.147437	0.20022
86	0.197388	0.249365
87	0.247339	0.307373
88	0.29729	0.372632
89	0.347241	0.424194
90	0.397192	0.424194
91	0.447144	0.424194
92	0.497095	0.424194
93	0.547046	0.424194
94	0.596997	0.424194
95	0.646948	0.424194
96	0.696899	0.424194
97	0.746851	0.424194
98	0.796802	0.424194
99	0.846753	0.424194
100	0.896704	0.424194
101	0.946655	0.424194
102	0.996606	0.412109
103	0.999023	0.387939
104	0.949072	0.368604
105	0.899121	0.350879
106	0.84917	0.337183
107	0.799219	0.326709
108	0.749268	0.318652
109	0.699316	0.312207
110	0.649365	0.306567
111	0.599414	0.301733
112	0.549463	0.300122
113	0.499512	0.296899
114	0.449561	0.295288
115	0.399609	0.293677
116	0.349658	0.29126
117	0.299707	0.290454
118	0.249756	0.289648
119	0.199805	0.26145
120	0.149854	0.179272
121	0.0999023	0.0962891
122	0.0499512	0.019751
123	0	-0.0527588
124	-0.0499512	-0.118018
125	-0.0999023	-0.167163
126	-0.149854	-0.197778
127	-0.199805	-0.21792
128	-0.249756	-0.230811
129	-0.299707	-0.239673
130	-0.349658	-0.244507
131	-0.399609	-0.246924
132	-0.449561	-0.249341
133	-0.499512	-0.250146
134	-0.549463	-0.250952
135	-0.599414	-0.250952
136	-0.649365	-0.250952
137	-0.699316	-0.250952
138	-0.749268	-0.250952
139	-0.799219	-0.250146
140	-0.84917	-0.250146
141	-0.899121	-0.250146
142	-0.949072	-0.249341
143	-0.999023	-0.249341
144	-1.00144	-0.249341
145	-0.951489	-0.249341
146	-0.901538	-0.250146
147	-0.851587	-0.250952
148	-0.801636	-0.252563
149	-0.751685	-0.254175
150	-0.701733	-0.255786
151	-0.651782	-0.232422
152	-0.601831	-0.192139
153	-0.55188	-0.153467
154	-0.501929	-0.119629
155	-0.451978	-0.090625
156	-0.402026	-0.0648437
157	-0.352075	-0.0422852
158	-0.302124	-0.0213379
159	-0.252173	-0.00119629
160	-0.202222	0.017334
161	-0.152271	0.0366699
162	-0.102319	0.0560059
163	-0.0523682	0.0761475
164	-0.00241699	0.0995117
165	0.0475342	0.12771
166	0.0974854	0.155908
167	0.147437	0.199414
168	0.197388	0.24856
169	0.247339	0.303345
170	0.29729	0.36377
171	0.347241	0.424194
172	0.397192	0.424194
173	0.447144	0.424194
174	0.497095	0.424194
175	0.547046	0.424194
176	0.596997	0.424194
177	0.646948	0.424194
178	0.696899	0.424194
179	0.746851	0.424194
180	0.796802	0.424194
181	0.846753	0.424194
182	0.896704	0.424194
183	0.946655	0.424194
184	0.996606	0.416138
185	0.999023	0.391968
186	0.949072	0.371826
187	0.899121	0.35249
188	0.84917	0.338794
189	0.799219	0.327515
190	0.749268	0.317847
191	0.699316	0.312207
192	0.649365	0.306567
193	0.599414	0.301733
194	0.549463	0.299316
195	0.499512	0.296899
196	0.449561	0.293677
197	0.399609	0.292871
198	0.349658	0.290454
199	0.299707	0.288843
200	0.249756	0.288843
201	0.199805	0.256616
202	0.149854	0.174438
203	0.0999023	0.0914551
204	0.0499512	0.0141113
205	0	-0.0583984
206	-0.0499512	-0.122852
207	-0.0999023	-0.16958
208	-0.149854	-0.19939
209	-0.199805	-0.218726
210	-0.249756	-0.231616
211	-0.299707	-0.239673
212	-0.349658	-0.244507
213	-0.399609	-0.247729
214	-0.449561	-0.249341
215	-0.499512	-0.250146
216	-0.549463	-0.250952
217	-0.599414	-0.250952
218	-0.649365	-0.250952
219	-0.699316	-0.250952
220	-0.749268	-0.250146
221	-0.799219	-0.250146
222	-0.84917	-0.250146
223	-0.899121	-0.249341
224	-0.949072	-0.250146
225	-0.999023	-0.249341
226	-1.00144	-0.248535
227	-0.951489	-0.249341
228	-0.901538	-0.250146
229	-0.851587	-0.250952
230	-0.801636	-0.252563
231	-0.751685	-0.254175
232	-0.701733	-0.255786
233	-0.651782	-0.237256
234	-0.601831	-0.198584
235	-0.55188	-0.159912
236	-0.501929	-0.126074
237	-0.451978	-0.0962646
238	-0.402026	-0.0704834
239	-0.352075	-0.0479248
240	-0.302124	-0.0253662
241	-0.252173	-0.00522461
242	-0.202222	0.0141113
243	-0.152271	0.0334473
244	-0.102319	0.0535889
245	-0.0523682	0.0745361
246	-0.00241699	0.0979004
247	0.0475342	0.126904
248	0.0974854	0.155103
249	0.147437	0.197803
250	0.197388	0.246143
251	0.247339	0.300928
252	0.29729	0.359741
253	0.347241	0.420166
254	0.397192	0.424194
255	0.447144	0.424194
256	0.497095	0.424194
257	0.547046	0.424194
258	0.596997	0.424194
259	0.646948	0.424194
260	0.696899	0.424194
261	0.746851	0.424194
262	0.796802	0.424194
263	0.846753	0.424194
264	0.896704	0.424194
265	0.946655	0.424194
266	0.996606	0.421777
267	0.999023	0.395996
268	0.949072	0.373437
269	0.899121	0.355713
270	0.84917	0.340405
271	0.799219	0.327515
272	0.749268	0.319458
273	0.699316	0.312207
274	0.649365	0.306567
275	0.599414	0.302539
276	0.549463	0.299316
277	0.499512	0.296094
278	0.449561	0.293677
279	0.399609	0.292065
280	0.349658	0.290454
281	0.299707	0.288843
282	0.249756	0.288037
283	0.199805	0.254199
284	0.149854	0.172021
285	0.0999023	0.0874268
286	0.0499512	0.0116943
287	0	-0.0608154
288	-0.0499512	-0.125269
289	-0.0999023	-0.171191
290	-0.149854	-0.201001
291	-0.199805	-0.219531
292	-0.249756	-0.231616
293	-0.299707	-0.239673
294	-0.349658	-0.245312
295	-0.399609	-0.247729
296	-0.449561	-0.249341
297	-0.499512	-0.250146
298	-0.549463	-0.250952
299	-0.599414	-0.250952
300	-0.649365	-0.250952
301	-0.699316	-0.250952
302	-0.749268	-0.250952
303	-0.799219	-0.250146
304	-0.84917	-0.249341
305	-0.899121	-0.249341
306	-0.949072	-0.249341
307	-0.999023	-0.249341
308	-1.00144	-0.248535
309	-0.951489	-0.249341
310	-0.901538	-0.249341
311	-0.851587	-0.250952
312	-0.801636	-0.251758
313	-0.751685	-0.253369
314	-0.701733	-0.25498
315	-0.651782	-0.240479
316	-0.601831	-0.202612
317	-0.55188	-0.164746
318	-0.501929	-0.130908
319	-0.451978	-0.100293
320	-0.402026	-0.0745117
321	-0.352075	-0.0511475
322	-0.302124	-0.0293945
323	-0.252173	-0.00844727
324	-0.202222	0.0116943
325	-0.152271	0.0310303
326	-0.102319	0.0511719
327	-0.0523682	0.0737305
328	-0.00241699	0.0970947
329	0.0475342	0.126904
330	0.0974854	0.154297
331	0.147437	0.196997
332	0.197388	0.245337
333	0.247339	0.299316
334	0.29729	0.35813
335	0.347241	0.417749
336	0.397192	0.424194
337	0.447144	0.424194
338	0.497095	0.424194
339	0.547046	0.424194
340	0.596997	0.424194
341	0.646948	0.424194
342	0.696899	0.424194
343	0.746851	0.424194
344	0.796802	0.424194
345	0.846753	0.424194
346	0.896704	0.424194
347	0.946655	0.424194
348	0.996606	0.424194
349	0.999023	0.400024
350	0.949072	0.37666
351	0.899121	0.357324
352	0.84917	0.341211
353	0.799219	0.327515
354	0.749268	0.319458
355	0.699316	0.312207
356	0.649365	0.306567
357	0.599414	0.301733
358	0.549463	0.297705
359	0.499512	0.295288
360	0.449561	0.294482
361	0.399609	0.29126
362	0.349658	0.288843
363	0.299707	0.288037
364	0.249756	0.288037
365	0.199805	0.253394
366	0.149854	0.171216
367	0.0999023	0.0874268
368	0.0499512	0.010083
369	0	-0.0624268
370	-0.0499512	-0.127686
371	-0.0999023	-0.172803
372	-0.149854	-0.201807
373	-0.199805	-0.220337
374	-0.249756	-0.232422
375	-0.299707	-0.239673
376	-0.349658	-0.245312
377	-0.399609	-0.247729
378	-0.449561	-0.249341
379	-0.499512	-0.250146
380	-0.549463	-0.250952
381	-0.599414	-0.250952
382	-0.649365	-0.250952
383	-0.699316	-0.250952
384	-0.749268	-0.250146
385	-0.799219	-0.249341
386	-0.84917	-0.249341
387	-0.899121	-0.249341
388	-0.949072	-0.249341
389	-0.999023	-0.249341
390	-1.00144	-0.248535
391	-0.951489	-0.248535
392	-0.901538	-0.249341
393	-0.851587	-0.250952
394	-0.801636	-0.251758
395	-0.751685	-0.254175
396	-0.701733	-0.25498
397	-0.651782	-0.243701
398	-0.601831	-0.206641
399	-0.55188	-0.168774
400	-0.501929	-0.134937
401	-0.451978	-0.105127
402	-0.402026	-0.0777344
403	-0.352075	-0.0551758
404	-0.302124	-0.0326172
405	-0.252173	-0.0116699
406	-0.202222	0.00927734
407	-0.152271	0.0294189
408	-0.102319	0.0495605
409	-0.0523682	0.0721191
410	-0.00241699	0.0962891
411	0.0475342	0.124487
412	0.0974854	0.153491
413	0.147437	0.195386
414	0.197388	0.243726
415	0.247339	0.297705
416	0.29729	0.353296
417	0.347241	0.416138
418	0.397192	0.424194
419	0.447144	0.424194
420	0.497095	0.424194
421	0.547046	0.424194
422	0.596997	0.424194
423	0.646948	0.424194
424	0.696899	0.424194
425	0.746851	0.424194
426	0.796802	0.424194
427	0.846753	0.424194
428	0.896704	0.424194
429	0.946655	0.424194
430	0.996606	0.424194
431	0.999023	0.402441
432	0.949072	0.379077
433	0.899121	0.35813
434	0.84917	0.342017
435	0.799219	0.329126
436	0.749268	0.320264
437	0.699316	0.312207
438	0.649365	0.307373
439	0.599414	0.301733
440	0.549463	0.297705
441	0.499512	0.295288
442	0.449561	0.292871
443	0.399609	0.290454
444	0.349658	0.288843
445	0.299707	0.288037
446	0.249756	0.286426
447	0.199805	0.251782
448	0.149854	0.168799
449	0.0999023	0.0866211
450	0.0499512	0.00927734
451	0	-0.0640381
452	-0.0499512	-0.128491
453	-0.0999023	-0.173608
454	-0.149854	-0.201807
455	-0.199805	-0.220337
456	-0.249756	-0.232422
457	-0.299707	-0.239673
458	-0.349658	-0.244507
459	-0.399609	-0.247729
460	-0.449561	-0.249341
461	-0.499512	-0.250146
462	-0.549463	-0.250952
463	-0.599414	-0.250952
464	-0.649365	-0.250952
465	-0.699316	-0.250952
466	-0.749268	-0.250146
467	-0.799219	-0.250146
468	-0.84917	-0.250146
469	-0.899121	-0.249341
470	-0.949072	-0.249341
471	-0.999023	-0.248535
472	-1.00144	-0.248535
473	-0.951489	-0.248535
474	-0.901538	-0.250146
475	-0.851587	-0.250952
476	-0.801636	-0.251758
477	-0.751685	-0.253369
478	-0.701733	-0.25498
479	-0.651782	-0.246118
480	-0.601831	-0.210669
481	-0.55188	-0.172803
482	-0.501929	-0.138159
483	-0.451978	-0.10835
484	-0.402026	-0.080957
485	-0.352075	-0.0567871
486	-0.302124	-0.0358398
487	-0.252173	-0.0140869
488	-0.202222	0.00686035
489	-0.152271	0.027002
490	-0.102319	0.0487549
491	-0.0523682	0.0705078
492	-0.00241699	0.0938721
493	0.0475342	0.122876
494	0.0974854	0.15188
495	0.147437	0.193774
496	0.197388	0.24292
497	0.247339	0.296094
498	0.29729	0.353296
499	0.347241	0.413721
500	0.397192	0.424194
501	0.447144	0.424194
502	0.497095	0.424194
503	0.547046	0.424194
504	0.596997	0.424194
505	0.646948	0.424194
506	0.696899	0.424194
507	0.746851	0.424194
508	0.796802	0.424194
509	0.846753	0.424194
510	0.896704	0.424194
511	0.946655	0.424194
512	0.996606	0.424194
513	0.999023	0.404858
514	0.949072	0.383105
515	0.899121	0.359741
516	0.84917	0.344434
517	0.799219	0.329932
518	0.749268	0.319458
519	0.699316	0.312207
520	0.649365	0.305762
521	0.599414	0.300928
522	0.549463	0.297705
523	0.499512	0.295288
524	0.449561	0.292871
525	0.399609	0.290454
526	0.349658	0.288037
527	0.299707	0.287231
528	0.249756	0.28562
529	0.199805	0.251782
530	0.149854	0.169604
531	0.0999023	0.0866211
532	0.0499512	0.00847168
533	0	-0.0648437
534	-0.0499512	-0.130103
535	-0.0999023	-0.173608
536	-0.149854	-0.202612
537	-0.199805	-0.220337
538	-0.249756	-0.232422
539	-0.299707	-0.239673
540	-0.349658	-0.245312
541	-0.399609	-0.247729
542	-0.449561	-0.249341
543	-0.499512	-0.250146
544	-0.549463	-0.250952
545	-0.599414	-0.250952
546	-0.649365	-0.250146
547	-0.699316	-0.250146
548	-0.749268	-0.250146
549	-0.799219	-0.250146
550	-0.84917	-0.250146
551	-0.899121	-0.248535
552	-0.949072	-0.249341
553	-0.999023	-0.248535
554	-1.00144	-0.248535
555	-0.951489	-0.248535
556	-0.901538	-0.249341
557	-0.851587	-0.250952
558	-0.801636	-0.251758
559	-0.751685	-0.253369
560	-0.701733	-0.25498
561	-0.651782	-0.248535
562	-0.601831	-0.213892
563	-0.55188	-0.176025
564	-0.501929	-0.141382
565	-0.451978	-0.111572
566	-0.402026	-0.0841797
567	-0.352075	-0.0600098
568	-0.302124	-0.0374512
569	-0.252173	-0.0156982
570	-0.202222	0.00524902
571	-0.152271	0.0253906
572	-0.102319	0.0479492
573	-0.0523682	0.0697021
574	-0.00241699	0.0938721
575	0.0475342	0.122876
576	0.0974854	0.15188
577	0.147437	0.193774
578	0.197388	0.24292
579	0.247339	0.296094
580	0.29729	0.353296
581	0.347241	0.412915
582	0.397192	0.424194
583	0.447144	0.424194
584	0.497095	0.424194
585	0.547046	0.424194
586	0.596997	0.424194
587	0.646948	0.424194
588	0.696899	0.424194
589	0.746851	0.424194
590	0.796802	0.424194
591	0.846753	0.424194
592	0.896704	0.424194
593	0.946655	0.424194
594	0.996606	0.424194
595	0.999023	0.404858
596	0.949072	0.383105
597	0.899121	0.360547
598	0.84917	0.343628
599	0.799219	0.329932
600	0.749268	0.320264
601	0.699316	0.312207
602	0.649365	0.305762
603	0.599414	0.300122
604	0.549463	0.296899
605	0.499512	0.293677
606	0.449561	0.292871
607	0.399609	0.290454
608	0.349658	0.288037
609	0.299707	0.286426
610	0.249756	0.286426
611	0.199805	0.250171
612	0.149854	0.168799
613	0.0999023	0.0858154
614	0.0499512	0.00847168
615	0	-0.0664551
616	-0.0499512	-0.130908
617	-0.0999023	-0.17522
618	-0.149854	-0.203418
619	-0.199805	-0.221143
620	-0.249756	-0.232422
621	-0.299707	-0.240479
622	-0.349658	-0.244507
623	-0.399609	-0.247729
624	-0.449561	-0.249341
625	-0.499512	-0.250146
626	-0.549463	-0.250952
627	-0.599414	-0.250146
628	-0.649365	-0.250146
629	-0.699316	-0.250952
630	-0.749268	-0.250146
631	-0.799219	-0.250146
632	-0.84917	-0.249341
633	-0.899121	-0.249341
634	-0.949072	-0.249341
635	-0.999023	-0.248535
636	-1.00144	-0.248535
637	-0.951489	-0.248535
638	-0.901538	-0.249341
639	-0.851587	-0.250146
640	-0.801636	-0.251758
641	-0.751685	-0.253369
642	-0.701733	-0.25498
643	-0.651782	-0.250952
644	-0.601831	-0.216309
645	-0.55188	-0.179248
646	-0.501929	-0.144604
647	-0.451978	-0.113184
648	-0.402026	-0.085791
649	-0.352075	-0.0616211
650	-0.302124	-0.0390625
651	-0.252173	-0.0173096
652	-0.202222	0.0036377
653	-0.152271	0.024585
654	-0.102319	0.0463379
655	-0.0523682	0.0688965
656	-0.00241699	0.0930664
657	0.0475342	0.12207
658	0.0974854	0.151074
659	0.147437	0.192969
660	0.197388	0.241309
661	0.247339	0.293677
662	0.29729	0.351685
663	0.347241	0.411304
664	0.397192	0.424194
665	0.447144	0.424194
666	0.497095	0.424194
667	0.547046	0.424194
668	0.596997	0.424194
669	0.646948	0.424194
670	0.696899	0.424194
671	0.746851	0.424194
672	0.796802	0.424194
673	0.846753	0.424194
674	0.896704	0.424194
675	0.946655	0.424194
676	0.996606	0.424194
677	0.999023	0.408887
678	0.949072	0.383911
679	0.899121	0.361353
680	0.84917	0.343628
681	0.799219	0.330737
682	0.749268	0.319458
683	0.699316	0.312207
684	0.649365	0.305762
685	0.599414	0.300928
686	0.549463	0.296899
687	0.499512	0.294482
688	0.449561	0.292065
689	0.399609	0.288843
690	0.349658	0.288037
691	0.299707	0.287231
692	0.249756	0.28562
693	0.199805	0.250171
694	0.149854	0.169604
695	0.0999023	0.0850098
696	0.0499512	0.00686035
697	0	-0.0672607
698	-0.0499512	-0.131714
699	-0.0999023	-0.17522
700	-0.149854	-0.203418
701	-0.199805	-0.221143
702	-0.249756	-0.233228
703	-0.299707	-0.240479
704	-0.349658	-0.245312
705	-0.399609	-0.247729
706	-0.449561	-0.249341
707	-0.499512	-0.250146
708	-0.549463	-0.250952
709	-0.599414	-0.250146
710	-0.649365	-0.250146
711	-0.699316	-0.250146
712	-0.749268	-0.250146
713	-0.799219	-0.250146
714	-0.84917	-0.249341
715	-0.899121	-0.249341
716	-0.949072	-0.248535
717	-0.999023	-0.248535
718	-1.00144	-0.248535
719	-0.951489	-0.248535
720	-0.901538	-0.249341
721	-0.851587	-0.250146
722	-0.801636	-0.251758
723	-0.751685	-0.253369
724	-0.701733	-0.25498
725	-0.651782	-0.251758
726	-0.601831	-0.218726
727	-0.55188	-0.181665
728	-0.501929	-0.147021
729	-0.451978	-0.116406
730	-0.402026	-0.088208
731	-0.352075	-0.0640381
732	-0.302124	-0.0414795
733	-0.252173	-0.0189209
734	-0.202222	0.00202637
735	-0.152271	0.0229736
736	-0.102319	0.0447266
737	-0.0523682	0.0672852
738	-0.00241699	0.0922607
739	0.0475342	0.121265
740	0.0974854	0.150269
741	0.147437	0.192163
742	0.197388	0.241309
743	0.247339	0.292871
744	0.29729	0.350073
745	0.347241	0.411304
746	0.397192	0.424194
747	0.447144	0.424194
748	0.497095	0.424194
749	0.547046	0.424194
750	0.596997	0.424194
751	0.646948	0.424194
752	0.696899	0.424194
753	0.746851	0.424194
754	0.796802	0.424194
755	0.846753	0.424194
756	0.896704	0.424194
757	0.946655	0.424194
758	0.996606	0.424194
759	0.999023	0.408887
760	0.949072	0.384717
761	0.899121	0.362158
762	0.84917	0.345239
763	0.799219	0.331543
764	0.749268	0.320264
765	0.699316	0.312207
766	0.649365	0.305762
767	0.599414	0.300928
768	0.549463	0.297705
769	0.499512	0.294482
770	0.449561	0.29126
771	0.399609	0.288843
772	0.349658	0.288037
773	0.299707	0.286426
774	0.249756	0.28562
775	0.199805	0.249365
776	0.149854	0.168799
777	0.0999023	0.0858154
778	0.0499512	0.00686035
779	0	-0.0672607
780	-0.0499512	-0.131714
781	-0.0999023	-0.17522
782	-0.149854	-0.203418
783	-0.199805	-0.221143
784	-0.249756	-0.232422
785	-0.299707	-0.240479
786	-0.349658	-0.244507
787	-0.399609	-0.247729
788	-0.449561	-0.249341
789	-0.499512	-0.250146
790	-0.549463	-0.250146
791	-0.599414	-0.250952
792	-0.649365	-0.250146
793	-0.699316	-0.250146
794	-0.749268	-0.250146
795	-0.799219	-0.249341
796	-0.84917	-0.249341
797	-0.899121	-0.249341
798	-0.949072	-0.248535
799	-0.999023	-0.248535
800	-1.00144	-0.248535
801	-0.951489	-0.248535
802	-0.901538	-0.249341
803	-0.851587	-0.250146
804	-0.801636	-0.251758
805	-0.751685	-0.253369
806	-0.701733	-0.254175
807	-0.651782	-0.252563
808	-0.601831	-0.221143
809	-0.55188	-0.183276
810	-0.501929	-0.150244
811	-0.451978	-0.118018
812	-0.402026	-0.090625
813	-0.352075	-0.0664551
814	-0.302124	-0.0430908
815	-0.252173	-0.0213379
816	-0.202222	0.000415039
817	-0.152271	0.0213623
818	-0.102319	0.0447266
819	-0.0523682	0.0664795
820	-0.00241699	0.0914551

## Sheet: ELJ+2% Z Rep 1
0	-0.000805664	0.0165283			Voltaje Ox	Corriente Ox	Voltaje Re	Corriente Re
1	0.0491455	0.017334		1	0.397192	0.424194	-0.302124	-0.25498
2	0.0990967	0.0495605		2	0.397192	0.424194	-0.302124	-0.25498
3	0.149048	0.112402		3	0.397192	0.424194	-0.302124	-0.255786
4	0.198999	0.189746		4	0.397192	0.424194	-0.302124	-0.255786
5	0.24895	0.274341		5	0.397192	0.424194	-0.302124	-0.255786
6	0.298901	0.357324		6	0.397192	0.424194	-0.302124	-0.255786
7	0.348853	0.41936		7	0.397192	0.424194	-0.302124	-0.255786
8	0.398804	0.424194		8	0.397192	0.424194	-0.302124	-0.255786
9	0.448755	0.424194		9	0.397192	0.424194	-0.302124	-0.255786
10	0.498706	0.424194		10	0.397192	0.424194	-0.302124	-0.255786
11	0.548657	0.424194		Average	0.397192	0.424194	-0.302124	-0.25498
12	0.598608	0.424194		St dev	5.85139e-17	0	0	0.000339698
13	0.64856	0.424194		Error Sup	0.397192	0.424194	-0.302124	-0.254641
14	0.698511	0.424194		Error Inf	0.397192	0.424194	-0.302124	-0.25532
15	0.748462	0.424194
16	0.798413	0.424194
17	0.848364	0.424194
18	0.898315	0.41936
19	0.948267	0.395996
20	0.998218	0.372632
21	0.999023	0.354907
22	0.949072	0.338794
23	0.899121	0.324292
24	0.84917	0.316235
25	0.799219	0.306567
26	0.749268	0.300928
27	0.699316	0.295288
28	0.649365	0.292065
29	0.599414	0.288037
30	0.549463	0.286426
31	0.499512	0.284009
32	0.449561	0.281592
33	0.399609	0.282397
34	0.349658	0.27998
35	0.299707	0.279175
36	0.249756	0.278369
37	0.199805	0.250171
38	0.149854	0.168799
39	0.0999023	0.0866211
40	0.0499512	0.014917
41	0	-0.0503418
42	-0.0499512	-0.113184
43	-0.0999023	-0.162329
44	-0.149854	-0.195361
45	-0.199805	-0.216309
46	-0.249756	-0.230005
47	-0.299707	-0.238867
48	-0.349658	-0.244507
49	-0.399609	-0.248535
50	-0.449561	-0.250952
51	-0.499512	-0.251758
52	-0.549463	-0.252563
53	-0.599414	-0.253369
54	-0.649365	-0.253369
55	-0.699316	-0.252563
56	-0.749268	-0.252563
57	-0.799219	-0.252563
58	-0.84917	-0.252563
59	-0.899121	-0.251758
60	-0.949072	-0.250952
61	-0.999023	-0.250952
62	-1.00144	-0.250952
63	-0.951489	-0.250952
64	-0.901538	-0.250952
65	-0.851587	-0.252563
66	-0.801636	-0.254175
67	-0.751685	-0.25498
68	-0.701733	-0.252563
69	-0.651782	-0.207446
70	-0.601831	-0.155078
71	-0.55188	-0.109155
72	-0.501929	-0.0720947
73	-0.451978	-0.0422852
74	-0.402026	-0.0189209
75	-0.352075	0.000415039
76	-0.302124	0.0181396
77	-0.252173	0.0350586
78	-0.202222	0.0487549
79	-0.152271	0.0640625
80	-0.102319	0.0793701
81	-0.0523682	0.0954834
82	-0.00241699	0.114014
83	0.0475342	0.139795
84	0.0974854	0.167187
85	0.147437	0.212305
86	0.197388	0.26709
87	0.247339	0.327515
88	0.29729	0.391162
89	0.347241	0.424194
90	0.397192	0.424194
91	0.447144	0.424194
92	0.497095	0.424194
93	0.547046	0.424194
94	0.596997	0.424194
95	0.646948	0.424194
96	0.696899	0.424194
97	0.746851	0.424194
98	0.796802	0.424194
99	0.846753	0.424194
100	0.896704	0.424194
101	0.946655	0.394385
102	0.996606	0.367798
103	0.999023	0.345239
104	0.949072	0.327515
105	0.899121	0.31543
106	0.84917	0.305762
107	0.799219	0.299316
108	0.749268	0.292871
109	0.699316	0.289648
110	0.649365	0.286426
111	0.599414	0.283203
112	0.549463	0.281592
113	0.499512	0.280786
114	0.449561	0.279175
115	0.399609	0.277563
116	0.349658	0.277563
117	0.299707	0.276758
118	0.249756	0.275952
119	0.199805	0.262256
120	0.149854	0.181689
121	0.0999023	0.0995117
122	0.0499512	0.024585
123	0	-0.0422852
124	-0.0499512	-0.106738
125	-0.0999023	-0.156689
126	-0.149854	-0.191333
127	-0.199805	-0.213892
128	-0.249756	-0.228394
129	-0.299707	-0.238062
130	-0.349658	-0.244507
131	-0.399609	-0.247729
132	-0.449561	-0.250146
133	-0.499512	-0.250952
134	-0.549463	-0.252563
135	-0.599414	-0.252563
136	-0.649365	-0.251758
137	-0.699316	-0.252563
138	-0.749268	-0.251758
139	-0.799219	-0.250952
140	-0.84917	-0.251758
141	-0.899121	-0.250952
142	-0.949072	-0.250952
143	-0.999023	-0.250952
144	-1.00144	-0.250146
145	-0.951489	-0.250146
146	-0.901538	-0.250952
147	-0.851587	-0.251758
148	-0.801636	-0.253369
149	-0.751685	-0.25498
150	-0.701733	-0.25498
151	-0.651782	-0.217114
152	-0.601831	-0.166357
153	-0.55188	-0.122046
154	-0.501929	-0.0849854
155	-0.451978	-0.0543701
156	-0.402026	-0.0285889
157	-0.352075	-0.00844727
158	-0.302124	0.0108887
159	-0.252173	0.0294189
160	-0.202222	0.0455322
161	-0.152271	0.0624512
162	-0.102319	0.0785645
163	-0.0523682	0.0954834
164	-0.00241699	0.115625
165	0.0475342	0.139795
166	0.0974854	0.166382
167	0.147437	0.209888
168	0.197388	0.26145
169	0.247339	0.321875
170	0.29729	0.383911
171	0.347241	0.424194
172	0.397192	0.424194
173	0.447144	0.424194
174	0.497095	0.424194
175	0.547046	0.424194
176	0.596997	0.424194
177	0.646948	0.424194
178	0.696899	0.424194
179	0.746851	0.424194
180	0.796802	0.424194
181	0.846753	0.424194
182	0.896704	0.424194
183	0.946655	0.400024
184	0.996606	0.372632
185	0.999023	0.348462
186	0.949072	0.329126
187	0.899121	0.314624
188	0.84917	0.304956
189	0.799219	0.298511
190	0.749268	0.292871
191	0.699316	0.288037
192	0.649365	0.28562
193	0.599414	0.283203
194	0.549463	0.280786
195	0.499512	0.27998
196	0.449561	0.278369
197	0.399609	0.275952
198	0.349658	0.275952
199	0.299707	0.275952
200	0.249756	0.275952
201	0.199805	0.258228
202	0.149854	0.177661
203	0.0999023	0.0954834
204	0.0499512	0.0213623
205	0	-0.0463135
206	-0.0499512	-0.110767
207	-0.0999023	-0.160718
208	-0.149854	-0.19375
209	-0.199805	-0.215503
210	-0.249756	-0.229199
211	-0.299707	-0.238062
212	-0.349658	-0.244507
213	-0.399609	-0.247729
214	-0.449561	-0.250146
215	-0.499512	-0.251758
216	-0.549463	-0.251758
217	-0.599414	-0.252563
218	-0.649365	-0.251758
219	-0.699316	-0.251758
220	-0.749268	-0.251758
221	-0.799219	-0.250952
222	-0.84917	-0.250952
223	-0.899121	-0.250952
224	-0.949072	-0.250952
225	-0.999023	-0.250146
226	-1.00144	-0.250146
227	-0.951489	-0.250146
228	-0.901538	-0.250952
229	-0.851587	-0.251758
230	-0.801636	-0.253369
231	-0.751685	-0.25498
232	-0.701733	-0.255786
233	-0.651782	-0.222754
234	-0.601831	-0.17522
235	-0.55188	-0.130908
236	-0.501929	-0.093042
237	-0.451978	-0.0632324
238	-0.402026	-0.0358398
239	-0.352075	-0.0140869
240	-0.302124	0.00524902
241	-0.252173	0.024585
242	-0.202222	0.0423096
243	-0.152271	0.0592285
244	-0.102319	0.0761475
245	-0.0523682	0.0938721
246	-0.00241699	0.114014
247	0.0475342	0.138989
248	0.0974854	0.165576
249	0.147437	0.208276
250	0.197388	0.259839
251	0.247339	0.317847
252	0.29729	0.379077
253	0.347241	0.424194
254	0.397192	0.424194
255	0.447144	0.424194
256	0.497095	0.424194
257	0.547046	0.424194
258	0.596997	0.424194
259	0.646948	0.424194
260	0.696899	0.424194
261	0.746851	0.424194
262	0.796802	0.424194
263	0.846753	0.424194
264	0.896704	0.424194
265	0.946655	0.408081
266	0.996606	0.379077
267	0.999023	0.353296
268	0.949072	0.33396
269	0.899121	0.318652
270	0.84917	0.307373
271	0.799219	0.299316
272	0.749268	0.293677
273	0.699316	0.288843
274	0.649365	0.28562
275	0.599414	0.283203
276	0.549463	0.280786
277	0.499512	0.27998
278	0.449561	0.277563
279	0.399609	0.276758
280	0.349658	0.275952
281	0.299707	0.275952
282	0.249756	0.275146
283	0.199805	0.256616
284	0.149854	0.176855
285	0.0999023	0.0938721
286	0.0499512	0.019751
287	0	-0.0487305
288	-0.0499512	-0.113184
289	-0.0999023	-0.162329
290	-0.149854	-0.194556
291	-0.199805	-0.216309
292	-0.249756	-0.229199
293	-0.299707	-0.238867
294	-0.349658	-0.244507
295	-0.399609	-0.247729
296	-0.449561	-0.250146
297	-0.499512	-0.250952
298	-0.549463	-0.251758
299	-0.599414	-0.251758
300	-0.649365	-0.251758
301	-0.699316	-0.251758
302	-0.749268	-0.250952
303	-0.799219	-0.250952
304	-0.84917	-0.250952
305	-0.899121	-0.250952
306	-0.949072	-0.250146
307	-0.999023	-0.250146
308	-1.00144	-0.249341
309	-0.951489	-0.250146
310	-0.901538	-0.250952
311	-0.851587	-0.250952
312	-0.801636	-0.252563
313	-0.751685	-0.254175
314	-0.701733	-0.255786
315	-0.651782	-0.227588
316	-0.601831	-0.181665
317	-0.55188	-0.138159
318	-0.501929	-0.101099
319	-0.451978	-0.0696777
320	-0.402026	-0.0422852
321	-0.352075	-0.0197266
322	-0.302124	0.000415039
323	-0.252173	0.0205566
324	-0.202222	0.0382813
325	-0.152271	0.0560059
326	-0.102319	0.0745361
327	-0.0523682	0.0922607
328	-0.00241699	0.113208
329	0.0475342	0.138184
330	0.0974854	0.164771
331	0.147437	0.206665
332	0.197388	0.257422
333	0.247339	0.314624
334	0.29729	0.375049
335	0.347241	0.424194
336	0.397192	0.424194
337	0.447144	0.424194
338	0.497095	0.424194
339	0.547046	0.424194
340	0.596997	0.424194
341	0.646948	0.424194
342	0.696899	0.424194
343	0.746851	0.424194
344	0.796802	0.424194
345	0.846753	0.424194
346	0.896704	0.424194
347	0.946655	0.416138
348	0.996606	0.384717
349	0.999023	0.358936
350	0.949072	0.337988
351	0.899121	0.321875
352	0.84917	0.30979
353	0.799219	0.300122
354	0.749268	0.294482
355	0.699316	0.288037
356	0.649365	0.286426
357	0.599414	0.283203
358	0.549463	0.281592
359	0.499512	0.27998
360	0.449561	0.277563
361	0.399609	0.276758
362	0.349658	0.275952
363	0.299707	0.275146
364	0.249756	0.275146
365	0.199805	0.256616
366	0.149854	0.17605
367	0.0999023	0.0938721
368	0.0499512	0.0189453
369	0	-0.0503418
370	-0.0499512	-0.114795
371	-0.0999023	-0.16394
372	-0.149854	-0.196167
373	-0.199805	-0.217114
374	-0.249756	-0.230811
375	-0.299707	-0.238867
376	-0.349658	-0.244507
377	-0.399609	-0.247729
378	-0.449561	-0.249341
379	-0.499512	-0.250952
380	-0.549463	-0.251758
381	-0.599414	-0.251758
382	-0.649365	-0.251758
383	-0.699316	-0.250952
384	-0.749268	-0.250952
385	-0.799219	-0.250952
386	-0.84917	-0.250952
387	-0.899121	-0.250952
388	-0.949072	-0.250146
389	-0.999023	-0.250146
390	-1.00144	-0.250146
391	-0.951489	-0.249341
392	-0.901538	-0.250146
393	-0.851587	-0.251758
394	-0.801636	-0.252563
395	-0.751685	-0.254175
396	-0.701733	-0.255786
397	-0.651782	-0.231616
398	-0.601831	-0.187305
399	-0.55188	-0.143799
400	-0.501929	-0.106738
401	-0.451978	-0.0753174
402	-0.402026	-0.0479248
403	-0.352075	-0.0253662
404	-0.302124	-0.00361328
405	-0.252173	0.0157227
406	-0.202222	0.0350586
407	-0.152271	0.0527832
408	-0.102319	0.0713135
409	-0.0523682	0.0906494
410	-0.00241699	0.111597
411	0.0475342	0.137378
412	0.0974854	0.163965
413	0.147437	0.205859
414	0.197388	0.255811
415	0.247339	0.312207
416	0.29729	0.371826
417	0.347241	0.424194
418	0.397192	0.424194
419	0.447144	0.424194
420	0.497095	0.424194
421	0.547046	0.424194
422	0.596997	0.424194
423	0.646948	0.424194
424	0.696899	0.424194
425	0.746851	0.424194
426	0.796802	0.424194
427	0.846753	0.424194
428	0.896704	0.424194
429	0.946655	0.421777
430	0.996606	0.391162
431	0.999023	0.36377
432	0.949072	0.341211
433	0.899121	0.323486
434	0.84917	0.311401
435	0.799219	0.302539
436	0.749268	0.295288
437	0.699316	0.290454
438	0.649365	0.286426
439	0.599414	0.283203
440	0.549463	0.281592
441	0.499512	0.279175
442	0.449561	0.27998
443	0.399609	0.277563
444	0.349658	0.276758
445	0.299707	0.275952
446	0.249756	0.275146
447	0.199805	0.255811
448	0.149854	0.176855
449	0.0999023	0.0930664
450	0.0499512	0.0181396
451	0	-0.0519531
452	-0.0499512	-0.117212
453	-0.0999023	-0.165552
454	-0.149854	-0.196973
455	-0.199805	-0.217114
456	-0.249756	-0.230811
457	-0.299707	-0.238867
458	-0.349658	-0.244507
459	-0.399609	-0.247729
460	-0.449561	-0.249341
461	-0.499512	-0.250952
462	-0.549463	-0.250952
463	-0.599414	-0.251758
464	-0.649365	-0.250952
465	-0.699316	-0.250952
466	-0.749268	-0.250952
467	-0.799219	-0.250952
468	-0.84917	-0.250146
469	-0.899121	-0.250146
470	-0.949072	-0.250146
471	-0.999023	-0.249341
472	-1.00144	-0.248535
473	-0.951489	-0.249341
474	-0.901538	-0.250146
475	-0.851587	-0.250952
476	-0.801636	-0.252563
477	-0.751685	-0.254175
478	-0.701733	-0.255786
479	-0.651782	-0.234839
480	-0.601831	-0.191333
481	-0.55188	-0.149438
482	-0.501929	-0.112378
483	-0.451978	-0.080957
484	-0.402026	-0.0527588
485	-0.352075	-0.0293945
486	-0.302124	-0.0076416
487	-0.252173	0.0116943
488	-0.202222	0.0310303
489	-0.152271	0.0503662
490	-0.102319	0.0688965
491	-0.0523682	0.0890381
492	-0.00241699	0.109985
493	0.0475342	0.136572
494	0.0974854	0.163159
495	0.147437	0.204248
496	0.197388	0.252588
497	0.247339	0.308179
498	0.29729	0.369409
499	0.347241	0.424194
500	0.397192	0.424194
501	0.447144	0.424194
502	0.497095	0.424194
503	0.547046	0.424194
504	0.596997	0.424194
505	0.646948	0.424194
506	0.696899	0.424194
507	0.746851	0.424194
508	0.796802	0.424194
509	0.846753	0.424194
510	0.896704	0.424194
511	0.946655	0.424194
512	0.996606	0.397607
513	0.999023	0.367798
514	0.949072	0.345239
515	0.899121	0.325903
516	0.84917	0.313818
517	0.799219	0.303345
518	0.749268	0.296899
519	0.699316	0.29126
520	0.649365	0.286426
521	0.599414	0.284009
522	0.549463	0.281592
523	0.499512	0.280786
524	0.449561	0.279175
525	0.399609	0.277563
526	0.349658	0.275952
527	0.299707	0.275952
528	0.249756	0.275146
529	0.199805	0.256616
530	0.149854	0.176855
531	0.0999023	0.0938721
532	0.0499512	0.0181396
533	0	-0.0527588
534	-0.0499512	-0.118823
535	-0.0999023	-0.166357
536	-0.149854	-0.196973
537	-0.199805	-0.21792
538	-0.249756	-0.230811
539	-0.299707	-0.239673
540	-0.349658	-0.244507
541	-0.399609	-0.247729
542	-0.449561	-0.249341
543	-0.499512	-0.250952
544	-0.549463	-0.250952
545	-0.599414	-0.251758
546	-0.649365	-0.251758
547	-0.699316	-0.250952
548	-0.749268	-0.250952
549	-0.799219	-0.250146
550	-0.84917	-0.250146
551	-0.899121	-0.250146
552	-0.949072	-0.250146
553	-0.999023	-0.249341
554	-1.00144	-0.249341
555	-0.951489	-0.249341
556	-0.901538	-0.249341
557	-0.851587	-0.251758
558	-0.801636	-0.252563
559	-0.751685	-0.254175
560	-0.701733	-0.255786
561	-0.651782	-0.238062
562	-0.601831	-0.196167
563	-0.55188	-0.153467
564	-0.501929	-0.117212
565	-0.451978	-0.0849854
566	-0.402026	-0.0567871
567	-0.352075	-0.0334229
568	-0.302124	-0.0100586
569	-0.252173	0.00927734
570	-0.202222	0.0286133
571	-0.152271	0.0471436
572	-0.102319	0.0664795
573	-0.0523682	0.0874268
574	-0.00241699	0.10918
575	0.0475342	0.134961
576	0.0974854	0.162354
577	0.147437	0.202637
578	0.197388	0.251782
579	0.247339	0.306567
580	0.29729	0.365381
581	0.347241	0.424194
582	0.397192	0.424194
583	0.447144	0.424194
584	0.497095	0.424194
585	0.547046	0.424194
586	0.596997	0.424194
587	0.646948	0.424194
588	0.696899	0.424194
589	0.746851	0.424194
590	0.796802	0.424194
591	0.846753	0.424194
592	0.896704	0.424194
593	0.946655	0.424194
594	0.996606	0.401636
595	0.999023	0.372632
596	0.949072	0.348462
597	0.899121	0.32832
598	0.84917	0.314624
599	0.799219	0.304956
600	0.749268	0.296899
601	0.699316	0.292065
602	0.649365	0.288037
603	0.599414	0.284814
604	0.549463	0.282397
605	0.499512	0.27998
606	0.449561	0.279175
607	0.399609	0.277563
608	0.349658	0.276758
609	0.299707	0.276758
610	0.249756	0.275952
611	0.199805	0.255811
612	0.149854	0.176855
613	0.0999023	0.0946777
614	0.0499512	0.017334
615	0	-0.0543701
616	-0.0499512	-0.119629
617	-0.0999023	-0.167163
618	-0.149854	-0.197778
619	-0.199805	-0.21792
620	-0.249756	-0.230811
621	-0.299707	-0.238867
622	-0.349658	-0.244507
623	-0.399609	-0.247729
624	-0.449561	-0.249341
625	-0.499512	-0.250146
626	-0.549463	-0.250952
627	-0.599414	-0.251758
628	-0.649365	-0.250952
629	-0.699316	-0.250952
630	-0.749268	-0.250952
631	-0.799219	-0.250146
632	-0.84917	-0.250146
633	-0.899121	-0.250146
634	-0.949072	-0.249341
635	-0.999023	-0.249341
636	-1.00144	-0.249341
637	-0.951489	-0.249341
638	-0.901538	-0.250146
639	-0.851587	-0.250952
640	-0.801636	-0.252563
641	-0.751685	-0.254175
642	-0.701733	-0.255786
643	-0.651782	-0.240479
644	-0.601831	-0.200195
645	-0.55188	-0.158301
646	-0.501929	-0.12124
647	-0.451978	-0.0890137
648	-0.402026	-0.0608154
649	-0.352075	-0.0366455
650	-0.302124	-0.0148926
651	-0.252173	0.00524902
652	-0.202222	0.0253906
653	-0.152271	0.0447266
654	-0.102319	0.0640625
655	-0.0523682	0.0850098
656	-0.00241699	0.107568
657	0.0475342	0.134155
658	0.0974854	0.159937
659	0.147437	0.201831
660	0.197388	0.250171
661	0.247339	0.30415
662	0.29729	0.364575
663	0.347241	0.424194
664	0.397192	0.424194
665	0.447144	0.424194
666	0.497095	0.424194
667	0.547046	0.424194
668	0.596997	0.424194
669	0.646948	0.424194
670	0.696899	0.424194
671	0.746851	0.424194
672	0.796802	0.424194
673	0.846753	0.424194
674	0.896704	0.424194
675	0.946655	0.424194
676	0.996606	0.404858
677	0.999023	0.37666
678	0.949072	0.350879
679	0.899121	0.331543
680	0.84917	0.317041
681	0.799219	0.305762
682	0.749268	0.298511
683	0.699316	0.292871
684	0.649365	0.289648
685	0.599414	0.28562
686	0.549463	0.282397
687	0.499512	0.280786
688	0.449561	0.279175
689	0.399609	0.278369
690	0.349658	0.276758
691	0.299707	0.275952
692	0.249756	0.275146
693	0.199805	0.255811
694	0.149854	0.176855
695	0.0999023	0.0938721
696	0.0499512	0.017334
697	0	-0.0551758
698	-0.0499512	-0.120435
699	-0.0999023	-0.167969
700	-0.149854	-0.198584
701	-0.199805	-0.21792
702	-0.249756	-0.231616
703	-0.299707	-0.239673
704	-0.349658	-0.244507
705	-0.399609	-0.247729
706	-0.449561	-0.249341
707	-0.499512	-0.250146
708	-0.549463	-0.250952
709	-0.599414	-0.250952
710	-0.649365	-0.250952
711	-0.699316	-0.250952
712	-0.749268	-0.250146
713	-0.799219	-0.250146
714	-0.84917	-0.250146
715	-0.899121	-0.249341
716	-0.949072	-0.249341
717	-0.999023	-0.248535
718	-1.00144	-0.249341
719	-0.951489	-0.249341
720	-0.901538	-0.250146
721	-0.851587	-0.250952
722	-0.801636	-0.252563
723	-0.751685	-0.254175
724	-0.701733	-0.255786
725	-0.651782	-0.242896
726	-0.601831	-0.203418
727	-0.55188	-0.161523
728	-0.501929	-0.124463
729	-0.451978	-0.0922363
730	-0.402026	-0.0640381
731	-0.352075	-0.0406738
732	-0.302124	-0.0173096
733	-0.252173	0.0036377
734	-0.202222	0.0229736
735	-0.152271	0.0431152
736	-0.102319	0.0632568
737	-0.0523682	0.0833984
738	-0.00241699	0.106763
739	0.0475342	0.13335
740	0.0974854	0.161548
741	0.147437	0.201025
742	0.197388	0.24856
743	0.247339	0.302539
744	0.29729	0.362964
745	0.347241	0.422583
746	0.397192	0.424194
747	0.447144	0.424194
748	0.497095	0.424194
749	0.547046	0.424194
750	0.596997	0.424194
751	0.646948	0.424194
752	0.696899	0.424194
753	0.746851	0.424194
754	0.796802	0.424194
755	0.846753	0.424194
756	0.896704	0.424194
757	0.946655	0.424194
758	0.996606	0.409692
759	0.999023	0.379077
760	0.949072	0.353296
761	0.899121	0.333154
762	0.84917	0.318652
763	0.799219	0.307373
764	0.749268	0.299316
765	0.699316	0.292871
766	0.649365	0.288843
767	0.599414	0.28562
768	0.549463	0.282397
769	0.499512	0.280786
770	0.449561	0.27998
771	0.399609	0.278369
772	0.349658	0.275952
773	0.299707	0.275952
774	0.249756	0.276758
775	0.199805	0.255811
776	0.149854	0.176855
777	0.0999023	0.0938721
778	0.0499512	0.0165283
779	0	-0.0559814
780	-0.0499512	-0.120435
781	-0.0999023	-0.168774
782	-0.149854	-0.19939
783	-0.199805	-0.218726
784	-0.249756	-0.231616
785	-0.299707	-0.239673
786	-0.349658	-0.244507
787	-0.399609	-0.247729
788	-0.449561	-0.249341
789	-0.499512	-0.250146
790	-0.549463	-0.250952
791	-0.599414	-0.250952
792	-0.649365	-0.250952
793	-0.699316	-0.250952
794	-0.749268	-0.250952
795	-0.799219	-0.250146
796	-0.84917	-0.250146
797	-0.899121	-0.250146
798	-0.949072	-0.249341
799	-0.999023	-0.249341
800	-1.00144	-0.248535
801	-0.951489	-0.249341
802	-0.901538	-0.250146
803	-0.851587	-0.250952
804	-0.801636	-0.252563
805	-0.751685	-0.254175
806	-0.701733	-0.255786
807	-0.651782	-0.245312
808	-0.601831	-0.206641
809	-0.55188	-0.164746
810	-0.501929	-0.127686
811	-0.451978	-0.095459
812	-0.402026	-0.0664551
813	-0.352075	-0.0430908
814	-0.302124	-0.0205322
815	-0.252173	0.000415039
816	-0.202222	0.0213623
817	-0.152271	0.0406982
818	-0.102319	0.0608398
819	-0.0523682	0.0825928
820	-0.00241699	0.105957

## Sheet: ELJ+2% Z Rep 2
0	-0.000805664	0.0141113			Voltaje Ox	Corriente Ox	Voltaje Re	Corriente Re
1	0.0491455	0.014917		1	0.397192	0.424194	-0.302124	-0.255786
2	0.0990967	0.0455322		2	0.397192	0.424194	-0.302124	-0.255786
3	0.149048	0.105151		3	0.397192	0.424194	-0.302124	-0.255786
4	0.198999	0.177661		4	0.397192	0.424194	-0.302124	-0.255786
5	0.24895	0.256616		5	0.397192	0.424194	-0.302124	-0.255786
6	0.298901	0.335571		6	0.397192	0.424194	-0.302124	-0.25498
7	0.348853	0.40647		7	0.397192	0.424194	-0.302124	-0.25498
8	0.398804	0.424194		8	0.397192	0.424194	-0.302124	-0.25498
9	0.448755	0.424194		9	0.397192	0.424194	-0.302124	-0.25498
10	0.498706	0.424194		10	0.397192	0.424194	-0.302124	-0.25498
11	0.548657	0.424194		Average	0.397192	0.424194	-0.302124	-0.255786
12	0.598608	0.424194		St dev	5.85139e-17	0	0	0.000424622
13	0.64856	0.424194		Error Sup	0.397192	0.424194	-0.302124	-0.255362
14	0.698511	0.424194		Error Inf	0.397192	0.424194	-0.302124	-0.256211
15	0.748462	0.424194
16	0.798413	0.424194
17	0.848364	0.41936
18	0.898315	0.394385
19	0.948267	0.366992
20	0.998218	0.344434
21	0.999023	0.325098
22	0.949072	0.310596
23	0.899121	0.300928
24	0.84917	0.294482
25	0.799219	0.288037
26	0.749268	0.284009
27	0.699316	0.280786
28	0.649365	0.277563
29	0.599414	0.275952
30	0.549463	0.275146
31	0.499512	0.273535
32	0.449561	0.272729
33	0.399609	0.271924
34	0.349658	0.271924
35	0.299707	0.271924
36	0.249756	0.271118
37	0.199805	0.251782
38	0.149854	0.172827
39	0.0999023	0.0906494
40	0.0499512	0.0157227
41	0	-0.0535645
42	-0.0499512	-0.118823
43	-0.0999023	-0.166357
44	-0.149854	-0.197778
45	-0.199805	-0.21792
46	-0.249756	-0.230811
47	-0.299707	-0.239673
48	-0.349658	-0.244507
49	-0.399609	-0.247729
50	-0.449561	-0.250146
51	-0.499512	-0.251758
52	-0.549463	-0.251758
53	-0.599414	-0.251758
54	-0.649365	-0.251758
55	-0.699316	-0.251758
56	-0.749268	-0.251758
57	-0.799219	-0.250952
58	-0.84917	-0.250952
59	-0.899121	-0.250146
60	-0.949072	-0.250146
61	-0.999023	-0.250146
62	-1.00144	-0.250146
63	-0.951489	-0.250146
64	-0.901538	-0.250952
65	-0.851587	-0.250952
66	-0.801636	-0.252563
67	-0.751685	-0.254175
68	-0.701733	-0.255786
69	-0.651782	-0.224365
70	-0.601831	-0.176831
71	-0.55188	-0.13252
72	-0.501929	-0.0946533
73	-0.451978	-0.0632324
74	-0.402026	-0.0382568
75	-0.352075	-0.0165039
76	-0.302124	0.00202637
77	-0.252173	0.0213623
78	-0.202222	0.0374756
79	-0.152271	0.0543945
80	-0.102319	0.0721191
81	-0.0523682	0.0898438
82	-0.00241699	0.109985
83	0.0475342	0.134961
84	0.0974854	0.159937
85	0.147437	0.198608
86	0.197388	0.247754
87	0.247339	0.305762
88	0.29729	0.369409
89	0.347241	0.424194
90	0.397192	0.424194
91	0.447144	0.424194
92	0.497095	0.424194
93	0.547046	0.424194
94	0.596997	0.424194
95	0.646948	0.424194
96	0.696899	0.424194
97	0.746851	0.424194
98	0.796802	0.424194
99	0.846753	0.424194
100	0.896704	0.424194
101	0.946655	0.411304
102	0.996606	0.379077
103	0.999023	0.351685
104	0.949072	0.332349
105	0.899121	0.31543
106	0.84917	0.30415
107	0.799219	0.295288
108	0.749268	0.288843
109	0.699316	0.284814
110	0.649365	0.282397
111	0.599414	0.27998
112	0.549463	0.275952
113	0.499512	0.275952
114	0.449561	0.275952
115	0.399609	0.274341
116	0.349658	0.273535
117	0.299707	0.272729
118	0.249756	0.271924
119	0.199805	0.260645
120	0.149854	0.183301
121	0.0999023	0.0995117
122	0.0499512	0.0229736
123	0	-0.0487305
124	-0.0499512	-0.113989
125	-0.0999023	-0.163135
126	-0.149854	-0.196167
127	-0.199805	-0.216309
128	-0.249756	-0.230005
129	-0.299707	-0.238867
130	-0.349658	-0.244507
131	-0.399609	-0.247729
132	-0.449561	-0.250146
133	-0.499512	-0.250952
134	-0.549463	-0.250952
135	-0.599414	-0.251758
136	-0.649365	-0.251758
137	-0.699316	-0.250952
138	-0.749268	-0.250952
139	-0.799219	-0.250146
140	-0.84917	-0.250952
141	-0.899121	-0.250146
142	-0.949072	-0.250146
143	-0.999023	-0.249341
144	-1.00144	-0.249341
145	-0.951489	-0.249341
146	-0.901538	-0.250146
147	-0.851587	-0.250952
148	-0.801636	-0.252563
149	-0.751685	-0.254175
150	-0.701733	-0.255786
151	-0.651782	-0.233228
152	-0.601831	-0.18811
153	-0.55188	-0.144604
154	-0.501929	-0.105933
155	-0.451978	-0.0737061
156	-0.402026	-0.0471191
157	-0.352075	-0.0237549
158	-0.302124	-0.00280762
159	-0.252173	0.0165283
160	-0.202222	0.0350586
161	-0.152271	0.0527832
162	-0.102319	0.0705078
163	-0.0523682	0.0898438
164	-0.00241699	0.110791
165	0.0475342	0.135767
166	0.0974854	0.159937
167	0.147437	0.198608
168	0.197388	0.245337
169	0.247339	0.299316
170	0.29729	0.361353
171	0.347241	0.421777
172	0.397192	0.424194
173	0.447144	0.424194
174	0.497095	0.424194
175	0.547046	0.424194
176	0.596997	0.424194
177	0.646948	0.424194
178	0.696899	0.424194
179	0.746851	0.424194
180	0.796802	0.424194
181	0.846753	0.424194
182	0.896704	0.424194
183	0.946655	0.41936
184	0.996606	0.387939
185	0.999023	0.359741
186	0.949072	0.336377
187	0.899121	0.319458
188	0.84917	0.306567
189	0.799219	0.297705
190	0.749268	0.29126
191	0.699316	0.286426
192	0.649365	0.282397
193	0.599414	0.280786
194	0.549463	0.279175
195	0.499512	0.276758
196	0.449561	0.275146
197	0.399609	0.274341
198	0.349658	0.274341
199	0.299707	0.272729
200	0.249756	0.272729
201	0.199805	0.257422
202	0.149854	0.179272
203	0.0999023	0.0954834
204	0.0499512	0.0189453
205	0	-0.0519531
206	-0.0499512	-0.117212
207	-0.0999023	-0.166357
208	-0.149854	-0.197778
209	-0.199805	-0.21792
210	-0.249756	-0.230811
211	-0.299707	-0.239673
212	-0.349658	-0.244507
213	-0.399609	-0.247729
214	-0.449561	-0.250146
215	-0.499512	-0.250146
216	-0.549463	-0.250952
217	-0.599414	-0.250952
218	-0.649365	-0.250952
219	-0.699316	-0.250952
220	-0.749268	-0.250952
221	-0.799219	-0.250952
222	-0.84917	-0.250146
223	-0.899121	-0.250146
224	-0.949072	-0.250146
225	-0.999023	-0.250146
226	-1.00144	-0.249341
227	-0.951489	-0.249341
228	-0.901538	-0.250146
229	-0.851587	-0.250952
230	-0.801636	-0.252563
231	-0.751685	-0.254175
232	-0.701733	-0.255786
233	-0.651782	-0.237256
234	-0.601831	-0.194556
235	-0.55188	-0.151855
236	-0.501929	-0.114795
237	-0.451978	-0.080957
238	-0.402026	-0.0543701
239	-0.352075	-0.0310059
240	-0.302124	-0.00925293
241	-0.252173	0.0108887
242	-0.202222	0.0302246
243	-0.152271	0.0487549
244	-0.102319	0.0672852
245	-0.0523682	0.0874268
246	-0.00241699	0.10918
247	0.0475342	0.134961
248	0.0974854	0.159937
249	0.147437	0.198608
250	0.197388	0.243726
251	0.247339	0.296899
252	0.29729	0.35813
253	0.347241	0.418555
254	0.397192	0.424194
255	0.447144	0.424194
256	0.497095	0.424194
257	0.547046	0.424194
258	0.596997	0.424194
259	0.646948	0.424194
260	0.696899	0.424194
261	0.746851	0.424194
262	0.796802	0.424194
263	0.846753	0.424194
264	0.896704	0.424194
265	0.946655	0.424194
266	0.996606	0.395996
267	0.999023	0.365381
268	0.949072	0.341211
269	0.899121	0.323486
270	0.84917	0.30979
271	0.799219	0.299316
272	0.749268	0.292871
273	0.699316	0.287231
274	0.649365	0.284009
275	0.599414	0.280786
276	0.549463	0.279175
277	0.499512	0.277563
278	0.449561	0.275952
279	0.399609	0.275146
280	0.349658	0.274341
281	0.299707	0.273535
282	0.249756	0.272729
283	0.199805	0.254199
284	0.149854	0.17605
285	0.0999023	0.0930664
286	0.0499512	0.0141113
287	0	-0.0575928
288	-0.0499512	-0.122852
289	-0.0999023	-0.16958
290	-0.149854	-0.19939
291	-0.199805	-0.219531
292	-0.249756	-0.231616
293	-0.299707	-0.239673
294	-0.349658	-0.244507
295	-0.399609	-0.247729
296	-0.449561	-0.249341
297	-0.499512	-0.250146
298	-0.549463	-0.250952
299	-0.599414	-0.251758
300	-0.649365	-0.250952
301	-0.699316	-0.250952
302	-0.749268	-0.250146
303	-0.799219	-0.250146
304	-0.84917	-0.250146
305	-0.899121	-0.250146
306	-0.949072	-0.249341
307	-0.999023	-0.249341
308	-1.00144	-0.249341
309	-0.951489	-0.249341
310	-0.901538	-0.250146
311	-0.851587	-0.250952
312	-0.801636	-0.252563
313	-0.751685	-0.254175
314	-0.701733	-0.255786
315	-0.651782	-0.243701
316	-0.601831	-0.202612
317	-0.55188	-0.159106
318	-0.501929	-0.12124
319	-0.451978	-0.088208
320	-0.402026	-0.0600098
321	-0.352075	-0.0350342
322	-0.302124	-0.0132812
323	-0.252173	0.00766602
324	-0.202222	0.0278076
325	-0.152271	0.0463379
326	-0.102319	0.0664795
327	-0.0523682	0.0866211
328	-0.00241699	0.108374
329	0.0475342	0.134155
330	0.0974854	0.159131
331	0.147437	0.196997
332	0.197388	0.24292
333	0.247339	0.296094
334	0.29729	0.357324
335	0.347241	0.416943
336	0.397192	0.424194
337	0.447144	0.424194
338	0.497095	0.424194
339	0.547046	0.424194
340	0.596997	0.424194
341	0.646948	0.424194
342	0.696899	0.424194
343	0.746851	0.424194
344	0.796802	0.424194
345	0.846753	0.424194
346	0.896704	0.424194
347	0.946655	0.424194
348	0.996606	0.402441
349	0.999023	0.371021
350	0.949072	0.346045
351	0.899121	0.326709
352	0.84917	0.313013
353	0.799219	0.301733
354	0.749268	0.294482
355	0.699316	0.288843
356	0.649365	0.284009
357	0.599414	0.281592
358	0.549463	0.279175
359	0.499512	0.277563
360	0.449561	0.275952
361	0.399609	0.275146
362	0.349658	0.274341
363	0.299707	0.273535
364	0.249756	0.273535
365	0.199805	0.253394
366	0.149854	0.175244
367	0.0999023	0.0922607
368	0.0499512	0.0141113
369	0	-0.0575928
370	-0.0499512	-0.122046
371	-0.0999023	-0.16958
372	-0.149854	-0.19939
373	-0.199805	-0.218726
374	-0.249756	-0.231616
375	-0.299707	-0.239673
376	-0.349658	-0.244507
377	-0.399609	-0.247729
378	-0.449561	-0.249341
379	-0.499512	-0.250952
380	-0.549463	-0.251758
381	-0.599414	-0.250952
382	-0.649365	-0.250952
383	-0.699316	-0.250952
384	-0.749268	-0.250146
385	-0.799219	-0.250952
386	-0.84917	-0.250146
387	-0.899121	-0.250146
388	-0.949072	-0.249341
389	-0.999023	-0.249341
390	-1.00144	-0.248535
391	-0.951489	-0.249341
392	-0.901538	-0.249341
393	-0.851587	-0.250952
394	-0.801636	-0.251758
395	-0.751685	-0.253369
396	-0.701733	-0.255786
397	-0.651782	-0.245312
398	-0.601831	-0.205029
399	-0.55188	-0.162329
400	-0.501929	-0.124463
401	-0.451978	-0.0922363
402	-0.402026	-0.0632324
403	-0.352075	-0.0390625
404	-0.302124	-0.0173096
405	-0.252173	0.00444336
406	-0.202222	0.024585
407	-0.152271	0.0431152
408	-0.102319	0.0632568
409	-0.0523682	0.0842041
410	-0.00241699	0.106763
411	0.0475342	0.13335
412	0.0974854	0.158325
413	0.147437	0.196191
414	0.197388	0.241309
415	0.247339	0.295288
416	0.29729	0.353296
417	0.347241	0.415332
418	0.397192	0.424194
419	0.447144	0.424194
420	0.497095	0.424194
421	0.547046	0.424194
422	0.596997	0.424194
423	0.646948	0.424194
424	0.696899	0.424194
425	0.746851	0.424194
426	0.796802	0.424194
427	0.846753	0.424194
428	0.896704	0.424194
429	0.946655	0.424194
430	0.996606	0.404053
431	0.999023	0.374243
432	0.949072	0.348462
433	0.899121	0.329126
434	0.84917	0.313818
435	0.799219	0.302539
436	0.749268	0.295288
437	0.699316	0.288843
438	0.649365	0.28562
439	0.599414	0.282397
440	0.549463	0.27998
441	0.499512	0.278369
442	0.449561	0.277563
443	0.399609	0.275146
444	0.349658	0.274341
445	0.299707	0.272729
446	0.249756	0.273535
447	0.199805	0.255005
448	0.149854	0.17605
449	0.0999023	0.0922607
450	0.0499512	0.014917
451	0	-0.0575928
452	-0.0499512	-0.123657
453	-0.0999023	-0.16958
454	-0.149854	-0.200195
455	-0.199805	-0.219531
456	-0.249756	-0.231616
457	-0.299707	-0.239673
458	-0.349658	-0.244507
459	-0.399609	-0.247729
460	-0.449561	-0.249341
461	-0.499512	-0.250146
462	-0.549463	-0.250952
463	-0.599414	-0.250952
464	-0.649365	-0.250952
465	-0.699316	-0.250952
466	-0.749268	-0.250952
467	-0.799219	-0.250146
468	-0.84917	-0.250146
469	-0.899121	-0.250146
470	-0.949072	-0.249341
471	-0.999023	-0.249341
472	-1.00144	-0.249341
473	-0.951489	-0.248535
474	-0.901538	-0.250146
475	-0.851587	-0.250952
476	-0.801636	-0.251758
477	-0.751685	-0.253369
478	-0.701733	-0.25498
479	-0.651782	-0.247729
480	-0.601831	-0.208252
481	-0.55188	-0.166357
482	-0.501929	-0.129297
483	-0.451978	-0.0962646
484	-0.402026	-0.0672607
485	-0.352075	-0.0430908
486	-0.302124	-0.0205322
487	-0.252173	0.0012207
488	-0.202222	0.0213623
489	-0.152271	0.0415039
490	-0.102319	0.0616455
491	-0.0523682	0.0825928
492	-0.00241699	0.105957
493	0.0475342	0.13335
494	0.0974854	0.15752
495	0.147437	0.196191
496	0.197388	0.241309
497	0.247339	0.293677
498	0.29729	0.353296
499	0.347241	0.415332
500	0.397192	0.424194
501	0.447144	0.424194
502	0.497095	0.424194
503	0.547046	0.424194
504	0.596997	0.424194
505	0.646948	0.424194
506	0.696899	0.424194
507	0.746851	0.424194
508	0.796802	0.424194
509	0.846753	0.424194
510	0.896704	0.424194
511	0.946655	0.424194
512	0.996606	0.408887
513	0.999023	0.377466
514	0.949072	0.351685
515	0.899121	0.331543
516	0.84917	0.316235
517	0.799219	0.304956
518	0.749268	0.296899
519	0.699316	0.290454
520	0.649365	0.28562
521	0.599414	0.282397
522	0.549463	0.280786
523	0.499512	0.278369
524	0.449561	0.277563
525	0.399609	0.275952
526	0.349658	0.274341
527	0.299707	0.274341
528	0.249756	0.273535
529	0.199805	0.254199
530	0.149854	0.17605
531	0.0999023	0.0922607
532	0.0499512	0.014917
533	0	-0.0583984
534	-0.0499512	-0.123657
535	-0.0999023	-0.170386
536	-0.149854	-0.200195
537	-0.199805	-0.219531
538	-0.249756	-0.231616
539	-0.299707	-0.239673
540	-0.349658	-0.244507
541	-0.399609	-0.247729
542	-0.449561	-0.249341
543	-0.499512	-0.250952
544	-0.549463	-0.250952
545	-0.599414	-0.250952
546	-0.649365	-0.250952
547	-0.699316	-0.250952
548	-0.749268	-0.250146
549	-0.799219	-0.250146
550	-0.84917	-0.250146
551	-0.899121	-0.249341
552	-0.949072	-0.249341
553	-0.999023	-0.249341
554	-1.00144	-0.249341
555	-0.951489	-0.248535
556	-0.901538	-0.249341
557	-0.851587	-0.250952
558	-0.801636	-0.252563
559	-0.751685	-0.253369
560	-0.701733	-0.25498
561	-0.651782	-0.249341
562	-0.601831	-0.211475
563	-0.55188	-0.170386
564	-0.501929	-0.133325
565	-0.451978	-0.100293
566	-0.402026	-0.0712891
567	-0.352075	-0.0463135
568	-0.302124	-0.0229492
569	-0.252173	-0.00200195
570	-0.202222	0.0181396
571	-0.152271	0.0382813
572	-0.102319	0.0592285
573	-0.0523682	0.0801758
574	-0.00241699	0.104346
575	0.0475342	0.131738
576	0.0974854	0.15752
577	0.147437	0.196191
578	0.197388	0.241309
579	0.247339	0.293677
580	0.29729	0.35249
581	0.347241	0.413721
582	0.397192	0.424194
583	0.447144	0.424194
584	0.497095	0.424194
585	0.547046	0.424194
586	0.596997	0.424194
587	0.646948	0.424194
588	0.696899	0.424194
589	0.746851	0.424194
590	0.796802	0.424194
591	0.846753	0.424194
592	0.896704	0.424194
593	0.946655	0.424194
594	0.996606	0.411304
595	0.999023	0.380688
596	0.949072	0.353296
597	0.899121	0.333154
598	0.84917	0.317847
599	0.799219	0.305762
600	0.749268	0.297705
601	0.699316	0.29126
602	0.649365	0.287231
603	0.599414	0.284009
604	0.549463	0.280786
605	0.499512	0.279175
606	0.449561	0.277563
607	0.399609	0.275952
608	0.349658	0.275146
609	0.299707	0.274341
610	0.249756	0.274341
611	0.199805	0.254199
612	0.149854	0.17605
613	0.0999023	0.0930664
614	0.0499512	0.0141113
615	0	-0.0592041
616	-0.0499512	-0.123657
617	-0.0999023	-0.170386
618	-0.149854	-0.200195
619	-0.199805	-0.219531
620	-0.249756	-0.231616
621	-0.299707	-0.239673
622	-0.349658	-0.244507
623	-0.399609	-0.247729
624	-0.449561	-0.249341
625	-0.499512	-0.250146
626	-0.549463	-0.250952
627	-0.599414	-0.250952
628	-0.649365	-0.250952
629	-0.699316	-0.250146
630	-0.749268	-0.250146
631	-0.799219	-0.250146
632	-0.84917	-0.250146
633	-0.899121	-0.250146
634	-0.949072	-0.249341
635	-0.999023	-0.249341
636	-1.00144	-0.248535
637	-0.951489	-0.248535
638	-0.901538	-0.249341
639	-0.851587	-0.250146
640	-0.801636	-0.252563
641	-0.751685	-0.253369
642	-0.701733	-0.25498
643	-0.651782	-0.250952
644	-0.601831	-0.214697
645	-0.55188	-0.173608
646	-0.501929	-0.135742
647	-0.451978	-0.10271
648	-0.402026	-0.0737061
649	-0.352075	-0.0495361
650	-0.302124	-0.0261719
651	-0.252173	-0.00522461
652	-0.202222	0.0165283
653	-0.152271	0.0366699
654	-0.102319	0.0568115
655	-0.0523682	0.0793701
656	-0.00241699	0.10354
657	0.0475342	0.130127
658	0.0974854	0.156714
659	0.147437	0.196191
660	0.197388	0.241309
661	0.247339	0.293677
662	0.29729	0.35249
663	0.347241	0.413721
664	0.397192	0.424194
665	0.447144	0.424194
666	0.497095	0.424194
667	0.547046	0.424194
668	0.596997	0.424194
669	0.646948	0.424194
670	0.696899	0.424194
671	0.746851	0.424194
672	0.796802	0.424194
673	0.846753	0.424194
674	0.896704	0.424194
675	0.946655	0.424194
676	0.996606	0.413721
677	0.999023	0.383105
678	0.949072	0.356519
679	0.899121	0.335571
680	0.84917	0.318652
681	0.799219	0.307373
682	0.749268	0.299316
683	0.699316	0.292871
684	0.649365	0.288037
685	0.599414	0.284009
686	0.549463	0.281592
687	0.499512	0.27998
688	0.449561	0.278369
689	0.399609	0.275952
690	0.349658	0.276758
691	0.299707	0.275146
692	0.249756	0.274341
693	0.199805	0.254199
694	0.149854	0.176855
695	0.0999023	0.0930664
696	0.0499512	0.0141113
697	0	-0.0592041
698	-0.0499512	-0.125269
699	-0.0999023	-0.171191
700	-0.149854	-0.200195
701	-0.199805	-0.219531
702	-0.249756	-0.231616
703	-0.299707	-0.239673
704	-0.349658	-0.244507
705	-0.399609	-0.247729
706	-0.449561	-0.249341
707	-0.499512	-0.250146
708	-0.549463	-0.250952
709	-0.599414	-0.250952
710	-0.649365	-0.250952
711	-0.699316	-0.250146
712	-0.749268	-0.250146
713	-0.799219	-0.249341
714	-0.84917	-0.249341
715	-0.899121	-0.249341
716	-0.949072	-0.249341
717	-0.999023	-0.248535
718	-1.00144	-0.248535
719	-0.951489	-0.249341
720	-0.901538	-0.249341
721	-0.851587	-0.250146
722	-0.801636	-0.251758
723	-0.751685	-0.252563
724	-0.701733	-0.25498
725	-0.651782	-0.252563
726	-0.601831	-0.217114
727	-0.55188	-0.176831
728	-0.501929	-0.138965
729	-0.451978	-0.105933
730	-0.402026	-0.0769287
731	-0.352075	-0.0527588
732	-0.302124	-0.0293945
733	-0.252173	-0.0076416
734	-0.202222	0.0133057
735	-0.152271	0.0342529
736	-0.102319	0.0560059
737	-0.0523682	0.0777588
738	-0.00241699	0.101929
739	0.0475342	0.130127
740	0.0974854	0.156714
741	0.147437	0.195386
742	0.197388	0.241309
743	0.247339	0.293677
744	0.29729	0.351685
745	0.347241	0.412915
746	0.397192	0.424194
747	0.447144	0.424194
748	0.497095	0.424194
749	0.547046	0.424194
750	0.596997	0.424194
751	0.646948	0.424194
752	0.696899	0.424194
753	0.746851	0.424194
754	0.796802	0.424194
755	0.846753	0.424194
756	0.896704	0.424194
757	0.946655	0.424194
758	0.996606	0.416943
759	0.999023	0.385522
760	0.949072	0.358936
761	0.899121	0.336377
762	0.84917	0.321875
763	0.799219	0.308984
764	0.749268	0.299316
765	0.699316	0.293677
766	0.649365	0.288037
767	0.599414	0.284814
768	0.549463	0.282397
769	0.499512	0.27998
770	0.449561	0.278369
771	0.399609	0.277563
772	0.349658	0.275952
773	0.299707	0.275146
774	0.249756	0.274341
775	0.199805	0.255005
776	0.149854	0.176855
777	0.0999023	0.0930664
778	0.0499512	0.0141113
779	0	-0.0600098
780	-0.0499512	-0.125269
781	-0.0999023	-0.171191
782	-0.149854	-0.201001
783	-0.199805	-0.219531
784	-0.249756	-0.231616
785	-0.299707	-0.239673
786	-0.349658	-0.244507
787	-0.399609	-0.247729
788	-0.449561	-0.249341
789	-0.499512	-0.250146
790	-0.549463	-0.250952
791	-0.599414	-0.250146
792	-0.649365	-0.250952
793	-0.699316	-0.250146
794	-0.749268	-0.250146
795	-0.799219	-0.250146
796	-0.84917	-0.249341
797	-0.899121	-0.249341
798	-0.949072	-0.249341
799	-0.999023	-0.248535
800	-1.00144	-0.248535
801	-0.951489	-0.248535
802	-0.901538	-0.249341
803	-0.851587	-0.250952
804	-0.801636	-0.251758
805	-0.751685	-0.253369
806	-0.701733	-0.25498
807	-0.651782	-0.253369
808	-0.601831	-0.219531
809	-0.55188	-0.179248
810	-0.501929	-0.142187
811	-0.451978	-0.109155
812	-0.402026	-0.0793457
813	-0.352075	-0.0543701
814	-0.302124	-0.0310059
815	-0.252173	-0.00925293
816	-0.202222	0.0116943
817	-0.152271	0.0326416
818	-0.102319	0.0543945
819	-0.0523682	0.0761475
820	-0.00241699	0.101123

## Sheet: ELJ+3% Z Rep 1
0	-0.000805664	0.0165283			Voltaje Ox	Corriente Ox	Voltaje Re	Corriente Re
1	0.0491455	0.017334		1	0.397192	0.424194	-0.302124	-0.25498
2	0.0990967	0.0479492		2	0.397192	0.424194	-0.302124	-0.255786
3	0.149048	0.104346		3	0.397192	0.424194	-0.302124	-0.255786
4	0.198999	0.172827		4	0.397192	0.424194	-0.302124	-0.255786
5	0.24895	0.24856		5	0.397192	0.424194	-0.302124	-0.255786
6	0.298901	0.325903		6	0.397192	0.424194	-0.302124	-0.255786
7	0.348853	0.396802		7	0.397192	0.424194	-0.302124	-0.255786
8	0.398804	0.424194		8	0.397192	0.424194	-0.302124	-0.255786
9	0.448755	0.424194		9	0.397192	0.424194	-0.302124	-0.255786
10	0.498706	0.424194		10	0.397192	0.424194	-0.302124	-0.255786
11	0.548657	0.424194		Average	0.397192	0.424194	-0.302124	-0.25498
12	0.598608	0.424194		St dev	5.85139e-17	0	0	0.000254773
13	0.64856	0.424194		Error Sup	0.397192	0.424194	-0.302124	-0.254726
14	0.698511	0.424194		Error Inf	0.397192	0.424194	-0.302124	-0.255235
15	0.748462	0.424194
16	0.798413	0.424194
17	0.848364	0.424194
18	0.898315	0.424194
19	0.948267	0.401636
20	0.998218	0.373437
21	0.999023	0.350879
22	0.949072	0.331543
23	0.899121	0.316235
24	0.84917	0.304956
25	0.799219	0.297705
26	0.749268	0.292065
27	0.699316	0.286426
28	0.649365	0.284009
29	0.599414	0.281592
30	0.549463	0.27998
31	0.499512	0.277563
32	0.449561	0.275952
33	0.399609	0.275146
34	0.349658	0.274341
35	0.299707	0.273535
36	0.249756	0.273535
37	0.199805	0.239697
38	0.149854	0.159937
39	0.0999023	0.0761475
40	0.0499512	-0.00119629
41	0	-0.0712891
42	-0.0499512	-0.133325
43	-0.0999023	-0.176831
44	-0.149854	-0.204224
45	-0.199805	-0.222754
46	-0.249756	-0.234033
47	-0.299707	-0.241284
48	-0.349658	-0.246118
49	-0.399609	-0.249341
50	-0.449561	-0.250952
51	-0.499512	-0.252563
52	-0.549463	-0.253369
53	-0.599414	-0.253369
54	-0.649365	-0.253369
55	-0.699316	-0.253369
56	-0.749268	-0.252563
57	-0.799219	-0.252563
58	-0.84917	-0.252563
59	-0.899121	-0.252563
60	-0.949072	-0.251758
61	-0.999023	-0.250952
62	-1.00144	-0.250952
63	-0.951489	-0.250146
64	-0.901538	-0.250952
65	-0.851587	-0.251758
66	-0.801636	-0.253369
67	-0.751685	-0.25498
68	-0.701733	-0.25498
69	-0.651782	-0.217114
70	-0.601831	-0.164746
71	-0.55188	-0.115601
72	-0.501929	-0.0745117
73	-0.451978	-0.0414795
74	-0.402026	-0.0132812
75	-0.352075	0.00927734
76	-0.302124	0.027002
77	-0.252173	0.0439209
78	-0.202222	0.0592285
79	-0.152271	0.0729248
80	-0.102319	0.0866211
81	-0.0523682	0.101929
82	-0.00241699	0.118848
83	0.0475342	0.140601
84	0.0974854	0.163965
85	0.147437	0.202637
86	0.197388	0.251782
87	0.247339	0.308984
88	0.29729	0.366187
89	0.347241	0.424194
90	0.397192	0.424194
91	0.447144	0.424194
92	0.497095	0.424194
93	0.547046	0.424194
94	0.596997	0.424194
95	0.646948	0.424194
96	0.696899	0.424194
97	0.746851	0.424194
98	0.796802	0.424194
99	0.846753	0.424194
100	0.896704	0.424194
101	0.946655	0.396802
102	0.996606	0.366187
103	0.999023	0.341211
104	0.949072	0.322681
105	0.899121	0.308984
106	0.84917	0.299316
107	0.799219	0.292871
108	0.749268	0.287231
109	0.699316	0.283203
110	0.649365	0.27998
111	0.599414	0.278369
112	0.549463	0.275952
113	0.499512	0.275952
114	0.449561	0.274341
115	0.399609	0.273535
116	0.349658	0.273535
117	0.299707	0.271924
118	0.249756	0.271118
119	0.199805	0.251782
120	0.149854	0.174438
121	0.0999023	0.0906494
122	0.0499512	0.0133057
123	0	-0.0567871
124	-0.0499512	-0.118018
125	-0.0999023	-0.165552
126	-0.149854	-0.196973
127	-0.199805	-0.217114
128	-0.249756	-0.230811
129	-0.299707	-0.239673
130	-0.349658	-0.244507
131	-0.399609	-0.248535
132	-0.449561	-0.250952
133	-0.499512	-0.251758
134	-0.549463	-0.252563
135	-0.599414	-0.252563
136	-0.649365	-0.252563
137	-0.699316	-0.252563
138	-0.749268	-0.252563
139	-0.799219	-0.251758
140	-0.84917	-0.251758
141	-0.899121	-0.251758
142	-0.949072	-0.251758
143	-0.999023	-0.250952
144	-1.00144	-0.250952
145	-0.951489	-0.250146
146	-0.901538	-0.250952
147	-0.851587	-0.252563
148	-0.801636	-0.253369
149	-0.751685	-0.25498
150	-0.701733	-0.255786
151	-0.651782	-0.22356
152	-0.601831	-0.174414
153	-0.55188	-0.127686
154	-0.501929	-0.0874023
155	-0.451978	-0.0543701
156	-0.402026	-0.0261719
157	-0.352075	-0.00361328
158	-0.302124	0.017334
159	-0.252173	0.0350586
160	-0.202222	0.0527832
161	-0.152271	0.0672852
162	-0.102319	0.0833984
163	-0.0523682	0.0995117
164	-0.00241699	0.118042
165	0.0475342	0.138989
166	0.0974854	0.162354
167	0.147437	0.202637
168	0.197388	0.250977
169	0.247339	0.305762
170	0.29729	0.36377
171	0.347241	0.420166
172	0.397192	0.424194
173	0.447144	0.424194
174	0.497095	0.424194
175	0.547046	0.424194
176	0.596997	0.424194
177	0.646948	0.424194
178	0.696899	0.424194
179	0.746851	0.424194
180	0.796802	0.424194
181	0.846753	0.424194
182	0.896704	0.424194
183	0.946655	0.398413
184	0.996606	0.366992
185	0.999023	0.340405
186	0.949072	0.321875
187	0.899121	0.308179
188	0.84917	0.297705
189	0.799219	0.289648
190	0.749268	0.286426
191	0.699316	0.281592
192	0.649365	0.27998
193	0.599414	0.275952
194	0.549463	0.275146
195	0.499512	0.274341
196	0.449561	0.273535
197	0.399609	0.271924
198	0.349658	0.271924
199	0.299707	0.271118
200	0.249756	0.271118
201	0.199805	0.243726
202	0.149854	0.166382
203	0.0999023	0.0842041
204	0.0499512	0.010083
205	0	-0.0559814
206	-0.0499512	-0.116406
207	-0.0999023	-0.162329
208	-0.149854	-0.195361
209	-0.199805	-0.216309
210	-0.249756	-0.230005
211	-0.299707	-0.238867
212	-0.349658	-0.244507
213	-0.399609	-0.248535
214	-0.449561	-0.250952
215	-0.499512	-0.251758
216	-0.549463	-0.252563
217	-0.599414	-0.252563
218	-0.649365	-0.252563
219	-0.699316	-0.251758
220	-0.749268	-0.252563
221	-0.799219	-0.251758
222	-0.84917	-0.251758
223	-0.899121	-0.251758
224	-0.949072	-0.250952
225	-0.999023	-0.250146
226	-1.00144	-0.250146
227	-0.951489	-0.250146
228	-0.901538	-0.250952
229	-0.851587	-0.251758
230	-0.801636	-0.253369
231	-0.751685	-0.254175
232	-0.701733	-0.255786
233	-0.651782	-0.227588
234	-0.601831	-0.180054
235	-0.55188	-0.134937
236	-0.501929	-0.0962646
237	-0.451978	-0.0624268
238	-0.402026	-0.0342285
239	-0.352075	-0.0108643
240	-0.302124	0.010083
241	-0.252173	0.0294189
242	-0.202222	0.0471436
243	-0.152271	0.0640625
244	-0.102319	0.0809814
245	-0.0523682	0.0970947
246	-0.00241699	0.115625
247	0.0475342	0.138184
248	0.0974854	0.160742
249	0.147437	0.198608
250	0.197388	0.246948
251	0.247339	0.300928
252	0.29729	0.356519
253	0.347241	0.416943
254	0.397192	0.424194
255	0.447144	0.424194
256	0.497095	0.424194
257	0.547046	0.424194
258	0.596997	0.424194
259	0.646948	0.424194
260	0.696899	0.424194
261	0.746851	0.424194
262	0.796802	0.424194
263	0.846753	0.424194
264	0.896704	0.424194
265	0.946655	0.403247
266	0.996606	0.371021
267	0.999023	0.344434
268	0.949072	0.323486
269	0.899121	0.308179
270	0.84917	0.299316
271	0.799219	0.290454
272	0.749268	0.286426
273	0.699316	0.283203
274	0.649365	0.27998
275	0.599414	0.276758
276	0.549463	0.275146
277	0.499512	0.274341
278	0.449561	0.273535
279	0.399609	0.272729
280	0.349658	0.271924
281	0.299707	0.271924
282	0.249756	0.269507
283	0.199805	0.241309
284	0.149854	0.162354
285	0.0999023	0.0817871
286	0.0499512	0.00927734
287	0	-0.0567871
288	-0.0499512	-0.117212
289	-0.0999023	-0.162329
290	-0.149854	-0.195361
291	-0.199805	-0.216309
292	-0.249756	-0.230811
293	-0.299707	-0.238867
294	-0.349658	-0.245312
295	-0.399609	-0.248535
296	-0.449561	-0.250952
297	-0.499512	-0.251758
298	-0.549463	-0.251758
299	-0.599414	-0.252563
300	-0.649365	-0.252563
301	-0.699316	-0.251758
302	-0.749268	-0.251758
303	-0.799219	-0.251758
304	-0.84917	-0.250952
305	-0.899121	-0.250952
306	-0.949072	-0.250952
307	-0.999023	-0.250146
308	-1.00144	-0.250146
309	-0.951489	-0.250146
310	-0.901538	-0.250952
311	-0.851587	-0.251758
312	-0.801636	-0.253369
313	-0.751685	-0.254175
314	-0.701733	-0.255786
315	-0.651782	-0.230811
316	-0.601831	-0.184888
317	-0.55188	-0.140576
318	-0.501929	-0.10271
319	-0.451978	-0.0680664
320	-0.402026	-0.0398682
321	-0.352075	-0.0156982
322	-0.302124	0.00605469
323	-0.252173	0.0261963
324	-0.202222	0.0439209
325	-0.152271	0.0608398
326	-0.102319	0.0785645
327	-0.0523682	0.0954834
328	-0.00241699	0.115625
329	0.0475342	0.137378
330	0.0974854	0.159131
331	0.147437	0.197803
332	0.197388	0.243726
333	0.247339	0.296094
334	0.29729	0.354102
335	0.347241	0.415332
336	0.397192	0.424194
337	0.447144	0.424194
338	0.497095	0.424194
339	0.547046	0.424194
340	0.596997	0.424194
341	0.646948	0.424194
342	0.696899	0.424194
343	0.746851	0.424194
344	0.796802	0.424194
345	0.846753	0.424194
346	0.896704	0.424194
347	0.946655	0.408887
348	0.996606	0.375049
349	0.999023	0.346851
350	0.949072	0.325903
351	0.899121	0.310596
352	0.84917	0.300928
353	0.799219	0.292065
354	0.749268	0.286426
355	0.699316	0.282397
356	0.649365	0.280786
357	0.599414	0.276758
358	0.549463	0.275146
359	0.499512	0.274341
360	0.449561	0.273535
361	0.399609	0.271924
362	0.349658	0.271118
363	0.299707	0.271118
364	0.249756	0.271118
365	0.199805	0.241309
366	0.149854	0.161548
367	0.0999023	0.0809814
368	0.0499512	0.00847168
369	0	-0.0567871
370	-0.0499512	-0.117212
371	-0.0999023	-0.16394
372	-0.149854	-0.196167
373	-0.199805	-0.217114
374	-0.249756	-0.230811
375	-0.299707	-0.239673
376	-0.349658	-0.244507
377	-0.399609	-0.247729
378	-0.449561	-0.250146
379	-0.499512	-0.250952
380	-0.549463	-0.251758
381	-0.599414	-0.252563
382	-0.649365	-0.251758
383	-0.699316	-0.251758
384	-0.749268	-0.251758
385	-0.799219	-0.250952
386	-0.84917	-0.250952
387	-0.899121	-0.250952
388	-0.949072	-0.250952
389	-0.999023	-0.250146
390	-1.00144	-0.250146
391	-0.951489	-0.250146
392	-0.901538	-0.250952
393	-0.851587	-0.251758
394	-0.801636	-0.252563
395	-0.751685	-0.254175
396	-0.701733	-0.255786
397	-0.651782	-0.233228
398	-0.601831	-0.189722
399	-0.55188	-0.14541
400	-0.501929	-0.106738
401	-0.451978	-0.0737061
402	-0.402026	-0.0447021
403	-0.352075	-0.0205322
404	-0.302124	0.0012207
405	-0.252173	0.022168
406	-0.202222	0.0415039
407	-0.152271	0.0592285
408	-0.102319	0.0769531
409	-0.0523682	0.0954834
410	-0.00241699	0.114014
411	0.0475342	0.136572
412	0.0974854	0.159131
413	0.147437	0.196191
414	0.197388	0.241309
415	0.247339	0.292871
416	0.29729	0.35249
417	0.347241	0.415332
418	0.397192	0.424194
419	0.447144	0.424194
420	0.497095	0.424194
421	0.547046	0.424194
422	0.596997	0.424194
423	0.646948	0.424194
424	0.696899	0.424194
425	0.746851	0.424194
426	0.796802	0.424194
427	0.846753	0.424194
428	0.896704	0.424194
429	0.946655	0.414526
430	0.996606	0.379883
431	0.999023	0.351685
432	0.949072	0.329126
433	0.899121	0.313013
434	0.84917	0.301733
435	0.799219	0.292871
436	0.749268	0.287231
437	0.699316	0.282397
438	0.649365	0.27998
439	0.599414	0.277563
440	0.549463	0.275952
441	0.499512	0.274341
442	0.449561	0.273535
443	0.399609	0.273535
444	0.349658	0.271924
445	0.299707	0.271118
446	0.249756	0.271118
447	0.199805	0.242114
448	0.149854	0.163159
449	0.0999023	0.0817871
450	0.0499512	0.00847168
451	0	-0.0567871
452	-0.0499512	-0.117212
453	-0.0999023	-0.164746
454	-0.149854	-0.196973
455	-0.199805	-0.217114
456	-0.249756	-0.230811
457	-0.299707	-0.239673
458	-0.349658	-0.245312
459	-0.399609	-0.248535
460	-0.449561	-0.250146
461	-0.499512	-0.250952
462	-0.549463	-0.251758
463	-0.599414	-0.251758
464	-0.649365	-0.251758
465	-0.699316	-0.251758
466	-0.749268	-0.251758
467	-0.799219	-0.250952
468	-0.84917	-0.250952
469	-0.899121	-0.250146
470	-0.949072	-0.250146
471	-0.999023	-0.250146
472	-1.00144	-0.250146
473	-0.951489	-0.250146
474	-0.901538	-0.250952
475	-0.851587	-0.251758
476	-0.801636	-0.252563
477	-0.751685	-0.254175
478	-0.701733	-0.255786
479	-0.651782	-0.235645
480	-0.601831	-0.192944
481	-0.55188	-0.150244
482	-0.501929	-0.110767
483	-0.451978	-0.0777344
484	-0.402026	-0.0487305
485	-0.352075	-0.0237549
486	-0.302124	-0.00119629
487	-0.252173	0.019751
488	-0.202222	0.0390869
489	-0.152271	0.0568115
490	-0.102319	0.0753418
491	-0.0523682	0.0938721
492	-0.00241699	0.113208
493	0.0475342	0.135767
494	0.0974854	0.158325
495	0.147437	0.19458
496	0.197388	0.239697
497	0.247339	0.290454
498	0.29729	0.350879
499	0.347241	0.412915
500	0.397192	0.424194
501	0.447144	0.424194
502	0.497095	0.424194
503	0.547046	0.424194
504	0.596997	0.424194
505	0.646948	0.424194
506	0.696899	0.424194
507	0.746851	0.424194
508	0.796802	0.424194
509	0.846753	0.424194
510	0.896704	0.424194
511	0.946655	0.418555
512	0.996606	0.384717
513	0.999023	0.354102
514	0.949072	0.331543
515	0.899121	0.31543
516	0.84917	0.303345
517	0.799219	0.294482
518	0.749268	0.289648
519	0.699316	0.284009
520	0.649365	0.280786
521	0.599414	0.278369
522	0.549463	0.276758
523	0.499512	0.275146
524	0.449561	0.274341
525	0.399609	0.273535
526	0.349658	0.271924
527	0.299707	0.271924
528	0.249756	0.271118
529	0.199805	0.242114
530	0.149854	0.163965
531	0.0999023	0.0825928
532	0.0499512	0.00927734
533	0	-0.0567871
534	-0.0499512	-0.118018
535	-0.0999023	-0.165552
536	-0.149854	-0.196973
537	-0.199805	-0.217114
538	-0.249756	-0.230811
539	-0.299707	-0.239673
540	-0.349658	-0.244507
541	-0.399609	-0.247729
542	-0.449561	-0.250146
543	-0.499512	-0.250952
544	-0.549463	-0.251758
545	-0.599414	-0.251758
546	-0.649365	-0.251758
547	-0.699316	-0.250952
548	-0.749268	-0.251758
549	-0.799219	-0.250952
550	-0.84917	-0.250952
551	-0.899121	-0.250146
552	-0.949072	-0.250146
553	-0.999023	-0.250146
554	-1.00144	-0.250146
555	-0.951489	-0.250146
556	-0.901538	-0.250146
557	-0.851587	-0.250952
558	-0.801636	-0.252563
559	-0.751685	-0.254175
560	-0.701733	-0.255786
561	-0.651782	-0.238062
562	-0.601831	-0.196973
563	-0.55188	-0.154272
564	-0.501929	-0.115601
565	-0.451978	-0.0817627
566	-0.402026	-0.0527588
567	-0.352075	-0.0269775
568	-0.302124	-0.00441895
569	-0.252173	0.017334
570	-0.202222	0.0366699
571	-0.152271	0.0543945
572	-0.102319	0.0737305
573	-0.0523682	0.0922607
574	-0.00241699	0.113208
575	0.0475342	0.135767
576	0.0974854	0.15752
577	0.147437	0.193774
578	0.197388	0.238086
579	0.247339	0.288843
580	0.29729	0.350073
581	0.347241	0.412109
582	0.397192	0.424194
583	0.447144	0.424194
584	0.497095	0.424194
585	0.547046	0.424194
586	0.596997	0.424194
587	0.646948	0.424194
588	0.696899	0.424194
589	0.746851	0.424194
590	0.796802	0.424194
591	0.846753	0.424194
592	0.896704	0.424194
593	0.946655	0.423389
594	0.996606	0.389551
595	0.999023	0.35813
596	0.949072	0.335571
597	0.899121	0.317847
598	0.84917	0.305762
599	0.799219	0.296094
600	0.749268	0.288843
601	0.699316	0.284814
602	0.649365	0.281592
603	0.599414	0.27998
604	0.549463	0.277563
605	0.499512	0.275952
606	0.449561	0.274341
607	0.399609	0.273535
608	0.349658	0.272729
609	0.299707	0.271924
610	0.249756	0.271118
611	0.199805	0.24292
612	0.149854	0.163965
613	0.0999023	0.0825928
614	0.0499512	0.00927734
615	0	-0.0567871
616	-0.0499512	-0.118823
617	-0.0999023	-0.165552
618	-0.149854	-0.197778
619	-0.199805	-0.21792
620	-0.249756	-0.230811
621	-0.299707	-0.239673
622	-0.349658	-0.244507
623	-0.399609	-0.247729
624	-0.449561	-0.250146
625	-0.499512	-0.251758
626	-0.549463	-0.251758
627	-0.599414	-0.251758
628	-0.649365	-0.251758
629	-0.699316	-0.251758
630	-0.749268	-0.250952
631	-0.799219	-0.250952
632	-0.84917	-0.250952
633	-0.899121	-0.250952
634	-0.949072	-0.250146
635	-0.999023	-0.250146
636	-1.00144	-0.249341
637	-0.951489	-0.250146
638	-0.901538	-0.250146
639	-0.851587	-0.251758
640	-0.801636	-0.252563
641	-0.751685	-0.254175
642	-0.701733	-0.255786
643	-0.651782	-0.240479
644	-0.601831	-0.200195
645	-0.55188	-0.157495
646	-0.501929	-0.118823
647	-0.451978	-0.085791
648	-0.402026	-0.0551758
649	-0.352075	-0.0302002
650	-0.302124	-0.00683594
651	-0.252173	0.0141113
652	-0.202222	0.0342529
653	-0.152271	0.0527832
654	-0.102319	0.0713135
655	-0.0523682	0.0914551
656	-0.00241699	0.112402
657	0.0475342	0.134961
658	0.0974854	0.15752
659	0.147437	0.192969
660	0.197388	0.236475
661	0.247339	0.287231
662	0.29729	0.347656
663	0.347241	0.410498
664	0.397192	0.424194
665	0.447144	0.424194
666	0.497095	0.424194
667	0.547046	0.424194
668	0.596997	0.424194
669	0.646948	0.424194
670	0.696899	0.424194
671	0.746851	0.424194
672	0.796802	0.424194
673	0.846753	0.424194
674	0.896704	0.424194
675	0.946655	0.424194
676	0.996606	0.391968
677	0.999023	0.361353
678	0.949072	0.337183
679	0.899121	0.319458
680	0.84917	0.306567
681	0.799219	0.296899
682	0.749268	0.290454
683	0.699316	0.28562
684	0.649365	0.282397
685	0.599414	0.27998
686	0.549463	0.277563
687	0.499512	0.275952
688	0.449561	0.275146
689	0.399609	0.273535
690	0.349658	0.273535
691	0.299707	0.271924
692	0.249756	0.271924
693	0.199805	0.242114
694	0.149854	0.163965
695	0.0999023	0.0833984
696	0.0499512	0.010083
697	0	-0.0567871
698	-0.0499512	-0.118823
699	-0.0999023	-0.165552
700	-0.149854	-0.196973
701	-0.199805	-0.21792
702	-0.249756	-0.230811
703	-0.299707	-0.238867
704	-0.349658	-0.244507
705	-0.399609	-0.247729
706	-0.449561	-0.250146
707	-0.499512	-0.250952
708	-0.549463	-0.251758
709	-0.599414	-0.250952
710	-0.649365	-0.251758
711	-0.699316	-0.250952
712	-0.749268	-0.250952
713	-0.799219	-0.250952
714	-0.84917	-0.250146
715	-0.899121	-0.250146
716	-0.949072	-0.250146
717	-0.999023	-0.249341
718	-1.00144	-0.249341
719	-0.951489	-0.249341
720	-0.901538	-0.250146
721	-0.851587	-0.251758
722	-0.801636	-0.252563
723	-0.751685	-0.254175
724	-0.701733	-0.255786
725	-0.651782	-0.242896
726	-0.601831	-0.202612
727	-0.55188	-0.160718
728	-0.501929	-0.122852
729	-0.451978	-0.0890137
730	-0.402026	-0.0592041
731	-0.352075	-0.0334229
732	-0.302124	-0.0100586
733	-0.252173	0.0116943
734	-0.202222	0.0326416
735	-0.152271	0.0511719
736	-0.102319	0.0705078
737	-0.0523682	0.0898438
738	-0.00241699	0.111597
739	0.0475342	0.134155
740	0.0974854	0.156714
741	0.147437	0.192163
742	0.197388	0.234863
743	0.247339	0.28562
744	0.29729	0.346851
745	0.347241	0.409692
746	0.397192	0.424194
747	0.447144	0.424194
748	0.497095	0.424194
749	0.547046	0.424194
750	0.596997	0.424194
751	0.646948	0.424194
752	0.696899	0.424194
753	0.746851	0.424194
754	0.796802	0.424194
755	0.846753	0.424194
756	0.896704	0.424194
757	0.946655	0.424194
758	0.996606	0.395996
759	0.999023	0.364575
760	0.949072	0.340405
761	0.899121	0.321069
762	0.84917	0.308179
763	0.799219	0.297705
764	0.749268	0.29126
765	0.699316	0.286426
766	0.649365	0.283203
767	0.599414	0.27998
768	0.549463	0.277563
769	0.499512	0.275952
770	0.449561	0.275146
771	0.399609	0.274341
772	0.349658	0.272729
773	0.299707	0.272729
774	0.249756	0.270313
775	0.199805	0.24292
776	0.149854	0.163965
777	0.0999023	0.0825928
778	0.0499512	0.010083
779	0	-0.0575928
780	-0.0499512	-0.119629
781	-0.0999023	-0.167163
782	-0.149854	-0.197778
783	-0.199805	-0.21792
784	-0.249756	-0.230811
785	-0.299707	-0.239673
786	-0.349658	-0.244507
787	-0.399609	-0.248535
788	-0.449561	-0.250146
789	-0.499512	-0.250952
790	-0.549463	-0.250952
791	-0.599414	-0.251758
792	-0.649365	-0.250952
793	-0.699316	-0.250952
794	-0.749268	-0.250952
795	-0.799219	-0.250952
796	-0.84917	-0.250146
797	-0.899121	-0.250146
798	-0.949072	-0.249341
799	-0.999023	-0.249341
800	-1.00144	-0.249341
801	-0.951489	-0.249341
802	-0.901538	-0.250146
803	-0.851587	-0.250952
804	-0.801636	-0.252563
805	-0.751685	-0.254175
806	-0.701733	-0.255786
807	-0.651782	-0.245312
808	-0.601831	-0.205029
809	-0.55188	-0.164746
810	-0.501929	-0.126074
811	-0.451978	-0.0922363
812	-0.402026	-0.0616211
813	-0.352075	-0.0358398
814	-0.302124	-0.0116699
815	-0.252173	0.010083
816	-0.202222	0.0302246
817	-0.152271	0.0495605
818	-0.102319	0.0680908
819	-0.0523682	0.0890381
820	-0.00241699	0.111597

## Sheet: ELJ+3% Z Rep 2
0	-0.000805664	0.0125			Voltaje Ox	Corriente Ox	Voltaje Re	Corriente Re
1	0.0491455	0.0133057		1	0.397192	0.424194	-0.302124	-0.255786
2	0.0990967	0.0415039		2	0.397192	0.424194	-0.302124	-0.255786
3	0.149048	0.0979004		3	0.397192	0.424194	-0.302124	-0.255786
4	0.198999	0.166382		4	0.397192	0.424194	-0.302124	-0.25498
5	0.24895	0.241309		5	0.397192	0.424194	-0.302124	-0.255786
6	0.298901	0.321069		6	0.397192	0.424194	-0.302124	-0.25498
7	0.348853	0.39519		7	0.397192	0.424194	-0.302124	-0.25498
8	0.398804	0.424194		8	0.397192	0.424194	-0.302124	-0.25498
9	0.448755	0.424194		9	0.397192	0.424194	-0.302124	-0.25498
10	0.498706	0.424194		10	0.397192	0.424194	-0.302124	-0.25498
11	0.548657	0.424194		Average	0.397192	0.424194	-0.302124	-0.255786
12	0.598608	0.424194		St dev	5.85139e-17	0	0	0.000416043
13	0.64856	0.424194		Error Sup	0.397192	0.424194	-0.302124	-0.25537
14	0.698511	0.424194		Error Inf	0.397192	0.424194	-0.302124	-0.256202
15	0.748462	0.424194
16	0.798413	0.424194
17	0.848364	0.424194
18	0.898315	0.423389
19	0.948267	0.391968
20	0.998218	0.362158
21	0.999023	0.337988
22	0.949072	0.319458
23	0.899121	0.306567
24	0.84917	0.296899
25	0.799219	0.290454
26	0.749268	0.284814
27	0.699316	0.281592
28	0.649365	0.278369
29	0.599414	0.275952
30	0.549463	0.274341
31	0.499512	0.274341
32	0.449561	0.272729
33	0.399609	0.271924
34	0.349658	0.271118
35	0.299707	0.271118
36	0.249756	0.270313
37	0.199805	0.238086
38	0.149854	0.15752
39	0.0999023	0.0769531
40	0.0499512	0.0036377
41	0	-0.0632324
42	-0.0499512	-0.126074
43	-0.0999023	-0.171997
44	-0.149854	-0.201001
45	-0.199805	-0.220337
46	-0.249756	-0.232422
47	-0.299707	-0.240479
48	-0.349658	-0.246118
49	-0.399609	-0.248535
50	-0.449561	-0.250146
51	-0.499512	-0.251758
52	-0.549463	-0.251758
53	-0.599414	-0.251758
54	-0.649365	-0.251758
55	-0.699316	-0.251758
56	-0.749268	-0.251758
57	-0.799219	-0.250952
58	-0.84917	-0.250952
59	-0.899121	-0.250952
60	-0.949072	-0.250146
61	-0.999023	-0.250146
62	-1.00144	-0.249341
63	-0.951489	-0.249341
64	-0.901538	-0.250146
65	-0.851587	-0.251758
66	-0.801636	-0.252563
67	-0.751685	-0.254175
68	-0.701733	-0.255786
69	-0.651782	-0.235645
70	-0.601831	-0.192139
71	-0.55188	-0.147827
72	-0.501929	-0.10835
73	-0.451978	-0.0745117
74	-0.402026	-0.0463135
75	-0.352075	-0.0213379
76	-0.302124	0.0012207
77	-0.252173	0.0213623
78	-0.202222	0.0390869
79	-0.152271	0.0568115
80	-0.102319	0.0745361
81	-0.0523682	0.0922607
82	-0.00241699	0.112402
83	0.0475342	0.134155
84	0.0974854	0.155103
85	0.147437	0.18894
86	0.197388	0.231641
87	0.247339	0.284814
88	0.29729	0.346851
89	0.347241	0.411304
90	0.397192	0.424194
91	0.447144	0.424194
92	0.497095	0.424194
93	0.547046	0.424194
94	0.596997	0.424194
95	0.646948	0.424194
96	0.696899	0.424194
97	0.746851	0.424194
98	0.796802	0.424194
99	0.846753	0.424194
100	0.896704	0.424194
101	0.946655	0.420972
102	0.996606	0.387134
103	0.999023	0.356519
104	0.949072	0.33396
105	0.899121	0.317041
106	0.84917	0.30415
107	0.799219	0.295288
108	0.749268	0.288843
109	0.699316	0.284814
110	0.649365	0.280786
111	0.599414	0.278369
112	0.549463	0.275952
113	0.499512	0.275146
114	0.449561	0.274341
115	0.399609	0.272729
116	0.349658	0.272729
117	0.299707	0.271924
118	0.249756	0.271118
119	0.199805	0.247754
120	0.149854	0.169604
121	0.0999023	0.0882324
122	0.0499512	0.0133057
123	0	-0.0551758
124	-0.0499512	-0.118018
125	-0.0999023	-0.166357
126	-0.149854	-0.197778
127	-0.199805	-0.21792
128	-0.249756	-0.230811
129	-0.299707	-0.239673
130	-0.349658	-0.244507
131	-0.399609	-0.248535
132	-0.449561	-0.250146
133	-0.499512	-0.250952
134	-0.549463	-0.251758
135	-0.599414	-0.251758
136	-0.649365	-0.250952
137	-0.699316	-0.251758
138	-0.749268	-0.250952
139	-0.799219	-0.250952
140	-0.84917	-0.250952
141	-0.899121	-0.250146
142	-0.949072	-0.250146
143	-0.999023	-0.250146
144	-1.00144	-0.249341
145	-0.951489	-0.249341
146	-0.901538	-0.250952
147	-0.851587	-0.250952
148	-0.801636	-0.252563
149	-0.751685	-0.254175
150	-0.701733	-0.255786
151	-0.651782	-0.241284
152	-0.601831	-0.19939
153	-0.55188	-0.155884
154	-0.501929	-0.117212
155	-0.451978	-0.083374
156	-0.402026	-0.0527588
157	-0.352075	-0.0277832
158	-0.302124	-0.00441895
159	-0.252173	0.0165283
160	-0.202222	0.0358643
161	-0.152271	0.0543945
162	-0.102319	0.0737305
163	-0.0523682	0.0922607
164	-0.00241699	0.112402
165	0.0475342	0.134155
166	0.0974854	0.155908
167	0.147437	0.189746
168	0.197388	0.231641
169	0.247339	0.284009
170	0.29729	0.345239
171	0.347241	0.409692
172	0.397192	0.424194
173	0.447144	0.424194
174	0.497095	0.424194
175	0.547046	0.424194
176	0.596997	0.424194
177	0.646948	0.424194
178	0.696899	0.424194
179	0.746851	0.424194
180	0.796802	0.424194
181	0.846753	0.424194
182	0.896704	0.424194
183	0.946655	0.424194
184	0.996606	0.390356
185	0.999023	0.358936
186	0.949072	0.335571
187	0.899121	0.318652
188	0.84917	0.305762
189	0.799219	0.296899
190	0.749268	0.290454
191	0.699316	0.28562
192	0.649365	0.281592
193	0.599414	0.27998
194	0.549463	0.277563
195	0.499512	0.275146
196	0.449561	0.275146
197	0.399609	0.273535
198	0.349658	0.272729
199	0.299707	0.271924
200	0.249756	0.271924
201	0.199805	0.246143
202	0.149854	0.167993
203	0.0999023	0.0858154
204	0.0499512	0.0108887
205	0	-0.0567871
206	-0.0499512	-0.120435
207	-0.0999023	-0.167163
208	-0.149854	-0.198584
209	-0.199805	-0.218726
210	-0.249756	-0.230811
211	-0.299707	-0.239673
212	-0.349658	-0.244507
213	-0.399609	-0.248535
214	-0.449561	-0.250146
215	-0.499512	-0.250952
216	-0.549463	-0.251758
217	-0.599414	-0.251758
218	-0.649365	-0.251758
219	-0.699316	-0.250952
220	-0.749268	-0.250952
221	-0.799219	-0.250952
222	-0.84917	-0.250146
223	-0.899121	-0.250146
224	-0.949072	-0.250146
225	-0.999023	-0.249341
226	-1.00144	-0.249341
227	-0.951489	-0.249341
228	-0.901538	-0.250146
229	-0.851587	-0.250952
230	-0.801636	-0.252563
231	-0.751685	-0.254175
232	-0.701733	-0.255786
233	-0.651782	-0.244507
234	-0.601831	-0.205029
235	-0.55188	-0.162329
236	-0.501929	-0.123657
237	-0.451978	-0.0890137
238	-0.402026	-0.0583984
239	-0.352075	-0.0326172
240	-0.302124	-0.00925293
241	-0.252173	0.0125
242	-0.202222	0.0326416
243	-0.152271	0.0511719
244	-0.102319	0.0713135
245	-0.0523682	0.0906494
246	-0.00241699	0.110791
247	0.0475342	0.134155
248	0.0974854	0.155908
249	0.147437	0.190552
250	0.197388	0.230835
251	0.247339	0.281592
252	0.29729	0.343628
253	0.347241	0.40647
254	0.397192	0.424194
255	0.447144	0.424194
256	0.497095	0.424194
257	0.547046	0.424194
258	0.596997	0.424194
259	0.646948	0.424194
260	0.696899	0.424194
261	0.746851	0.424194
262	0.796802	0.424194
263	0.846753	0.424194
264	0.896704	0.424194
265	0.946655	0.424194
266	0.996606	0.395996
267	0.999023	0.36377
268	0.949072	0.3396
269	0.899121	0.321875
270	0.84917	0.308179
271	0.799219	0.299316
272	0.749268	0.29126
273	0.699316	0.287231
274	0.649365	0.283203
275	0.599414	0.27998
276	0.549463	0.278369
277	0.499512	0.275952
278	0.449561	0.274341
279	0.399609	0.273535
280	0.349658	0.272729
281	0.299707	0.271924
282	0.249756	0.271924
283	0.199805	0.245337
284	0.149854	0.166382
285	0.0999023	0.0850098
286	0.0499512	0.010083
287	0	-0.0592041
288	-0.0499512	-0.12124
289	-0.0999023	-0.168774
290	-0.149854	-0.198584
291	-0.199805	-0.218726
292	-0.249756	-0.231616
293	-0.299707	-0.239673
294	-0.349658	-0.244507
295	-0.399609	-0.248535
296	-0.449561	-0.249341
297	-0.499512	-0.250952
298	-0.549463	-0.250952
299	-0.599414	-0.251758
300	-0.649365	-0.251758
301	-0.699316	-0.250952
302	-0.749268	-0.250146
303	-0.799219	-0.250952
304	-0.84917	-0.250146
305	-0.899121	-0.250146
306	-0.949072	-0.250146
307	-0.999023	-0.249341
308	-1.00144	-0.248535
309	-0.951489	-0.249341
310	-0.901538	-0.250146
311	-0.851587	-0.250952
312	-0.801636	-0.252563
313	-0.751685	-0.253369
314	-0.701733	-0.25498
315	-0.651782	-0.247729
316	-0.601831	-0.209058
317	-0.55188	-0.167163
318	-0.501929	-0.128491
319	-0.451978	-0.0938477
320	-0.402026	-0.0632324
321	-0.352075	-0.0374512
322	-0.302124	-0.0132812
323	-0.252173	0.00927734
324	-0.202222	0.0302246
325	-0.152271	0.0495605
326	-0.102319	0.0688965
327	-0.0523682	0.0890381
328	-0.00241699	0.110791
329	0.0475342	0.134155
330	0.0974854	0.155908
331	0.147437	0.189746
332	0.197388	0.230835
333	0.247339	0.282397
334	0.29729	0.342822
335	0.347241	0.40647
336	0.397192	0.424194
337	0.447144	0.424194
338	0.497095	0.424194
339	0.547046	0.424194
340	0.596997	0.424194
341	0.646948	0.424194
342	0.696899	0.424194
343	0.746851	0.424194
344	0.796802	0.424194
345	0.846753	0.424194
346	0.896704	0.424194
347	0.946655	0.424194
348	0.996606	0.400024
349	0.999023	0.368604
350	0.949072	0.343628
351	0.899121	0.324292
352	0.84917	0.30979
353	0.799219	0.300122
354	0.749268	0.293677
355	0.699316	0.288037
356	0.649365	0.284009
357	0.599414	0.280786
358	0.549463	0.278369
359	0.499512	0.276758
360	0.449561	0.275952
361	0.399609	0.275146
362	0.349658	0.273535
363	0.299707	0.273535
364	0.249756	0.272729
365	0.199805	0.244531
366	0.149854	0.165576
367	0.0999023	0.0842041
368	0.0499512	0.00927734
369	0	-0.0600098
370	-0.0499512	-0.122852
371	-0.0999023	-0.16958
372	-0.149854	-0.19939
373	-0.199805	-0.218726
374	-0.249756	-0.231616
375	-0.299707	-0.239673
376	-0.349658	-0.245312
377	-0.399609	-0.248535
378	-0.449561	-0.250146
379	-0.499512	-0.250146
380	-0.549463	-0.251758
381	-0.599414	-0.250952
382	-0.649365	-0.250952
383	-0.699316	-0.250952
384	-0.749268	-0.250146
385	-0.799219	-0.250146
386	-0.84917	-0.250146
387	-0.899121	-0.249341
388	-0.949072	-0.250146
389	-0.999023	-0.249341
390	-1.00144	-0.249341
391	-0.951489	-0.249341
392	-0.901538	-0.249341
393	-0.851587	-0.250952
394	-0.801636	-0.252563
395	-0.751685	-0.253369
396	-0.701733	-0.255786
397	-0.651782	-0.250146
398	-0.601831	-0.213086
399	-0.55188	-0.171191
400	-0.501929	-0.13252
401	-0.451978	-0.097876
402	-0.402026	-0.0672607
403	-0.352075	-0.0406738
404	-0.302124	-0.0165039
405	-0.252173	0.00686035
406	-0.202222	0.0278076
407	-0.152271	0.0479492
408	-0.102319	0.0672852
409	-0.0523682	0.0874268
410	-0.00241699	0.10918
411	0.0475342	0.132544
412	0.0974854	0.155103
413	0.147437	0.189746
414	0.197388	0.230835
415	0.247339	0.282397
416	0.29729	0.340405
417	0.347241	0.40647
418	0.397192	0.424194
419	0.447144	0.424194
420	0.497095	0.424194
421	0.547046	0.424194
422	0.596997	0.424194
423	0.646948	0.424194
424	0.696899	0.424194
425	0.746851	0.424194
426	0.796802	0.424194
427	0.846753	0.424194
428	0.896704	0.424194
429	0.946655	0.424194
430	0.996606	0.403247
431	0.999023	0.371826
432	0.949072	0.346045
433	0.899121	0.326709
434	0.84917	0.312207
435	0.799219	0.301733
436	0.749268	0.294482
437	0.699316	0.288037
438	0.649365	0.284814
439	0.599414	0.282397
440	0.549463	0.27998
441	0.499512	0.277563
442	0.449561	0.275952
443	0.399609	0.275146
444	0.349658	0.274341
445	0.299707	0.273535
446	0.249756	0.273535
447	0.199805	0.244531
448	0.149854	0.164771
449	0.0999023	0.0842041
450	0.0499512	0.00847168
451	0	-0.0608154
452	-0.0499512	-0.124463
453	-0.0999023	-0.170386
454	-0.149854	-0.200195
455	-0.199805	-0.219531
456	-0.249756	-0.231616
457	-0.299707	-0.239673
458	-0.349658	-0.244507
459	-0.399609	-0.247729
460	-0.449561	-0.250146
461	-0.499512	-0.250146
462	-0.549463	-0.250952
463	-0.599414	-0.250952
464	-0.649365	-0.250952
465	-0.699316	-0.250952
466	-0.749268	-0.250952
467	-0.799219	-0.250146
468	-0.84917	-0.250146
469	-0.899121	-0.250146
470	-0.949072	-0.250146
471	-0.999023	-0.249341
472	-1.00144	-0.249341
473	-0.951489	-0.249341
474	-0.901538	-0.250146
475	-0.851587	-0.250952
476	-0.801636	-0.251758
477	-0.751685	-0.253369
478	-0.701733	-0.25498
479	-0.651782	-0.251758
480	-0.601831	-0.215503
481	-0.55188	-0.174414
482	-0.501929	-0.135742
483	-0.451978	-0.101099
484	-0.402026	-0.0696777
485	-0.352075	-0.0430908
486	-0.302124	-0.0189209
487	-0.252173	0.00444336
488	-0.202222	0.0253906
489	-0.152271	0.0455322
490	-0.102319	0.0656738
491	-0.0523682	0.0866211
492	-0.00241699	0.108374
493	0.0475342	0.131738
494	0.0974854	0.153491
495	0.147437	0.188135
496	0.197388	0.229224
497	0.247339	0.280786
498	0.29729	0.340405
499	0.347241	0.404858
500	0.397192	0.424194
501	0.447144	0.424194
502	0.497095	0.424194
503	0.547046	0.424194
504	0.596997	0.424194
505	0.646948	0.424194
506	0.696899	0.424194
507	0.746851	0.424194
508	0.796802	0.424194
509	0.846753	0.424194
510	0.896704	0.424194
511	0.946655	0.424194
512	0.996606	0.40647
513	0.999023	0.374243
514	0.949072	0.348462
515	0.899121	0.329126
516	0.84917	0.313818
517	0.799219	0.303345
518	0.749268	0.295288
519	0.699316	0.288843
520	0.649365	0.284814
521	0.599414	0.282397
522	0.549463	0.27998
523	0.499512	0.278369
524	0.449561	0.275952
525	0.399609	0.275146
526	0.349658	0.275146
527	0.299707	0.273535
528	0.249756	0.272729
529	0.199805	0.243726
530	0.149854	0.164771
531	0.0999023	0.0825928
532	0.0499512	0.00766602
533	0	-0.0608154
534	-0.0499512	-0.124463
535	-0.0999023	-0.171191
536	-0.149854	-0.201001
537	-0.199805	-0.219531
538	-0.249756	-0.231616
539	-0.299707	-0.239673
540	-0.349658	-0.245312
541	-0.399609	-0.247729
542	-0.449561	-0.249341
543	-0.499512	-0.250952
544	-0.549463	-0.250952
545	-0.599414	-0.250952
546	-0.649365	-0.250952
547	-0.699316	-0.250952
548	-0.749268	-0.250952
549	-0.799219	-0.250146
550	-0.84917	-0.250146
551	-0.899121	-0.249341
552	-0.949072	-0.249341
553	-0.999023	-0.249341
554	-1.00144	-0.249341
555	-0.951489	-0.249341
556	-0.901538	-0.250146
557	-0.851587	-0.250952
558	-0.801636	-0.251758
559	-0.751685	-0.253369
560	-0.701733	-0.25498
561	-0.651782	-0.253369
562	-0.601831	-0.21792
563	-0.55188	-0.177637
564	-0.501929	-0.138965
565	-0.451978	-0.104321
566	-0.402026	-0.0729004
567	-0.352075	-0.0463135
568	-0.302124	-0.0213379
569	-0.252173	0.00202637
570	-0.202222	0.0229736
571	-0.152271	0.0439209
572	-0.102319	0.0640625
573	-0.0523682	0.0850098
574	-0.00241699	0.106763
575	0.0475342	0.130933
576	0.0974854	0.153491
577	0.147437	0.187329
578	0.197388	0.229224
579	0.247339	0.281592
580	0.29729	0.3396
581	0.347241	0.404053
582	0.397192	0.424194
583	0.447144	0.424194
584	0.497095	0.424194
585	0.547046	0.424194
586	0.596997	0.424194
587	0.646948	0.424194
588	0.696899	0.424194
589	0.746851	0.424194
590	0.796802	0.424194
591	0.846753	0.424194
592	0.896704	0.424194
593	0.946655	0.424194
594	0.996606	0.408887
595	0.999023	0.377466
596	0.949072	0.350073
597	0.899121	0.330737
598	0.84917	0.314624
599	0.799219	0.30415
600	0.749268	0.296899
601	0.699316	0.290454
602	0.649365	0.286426
603	0.599414	0.283203
604	0.549463	0.27998
605	0.499512	0.278369
606	0.449561	0.277563
607	0.399609	0.275952
608	0.349658	0.274341
609	0.299707	0.274341
610	0.249756	0.273535
611	0.199805	0.243726
612	0.149854	0.163965
613	0.0999023	0.0825928
614	0.0499512	0.00686035
615	0	-0.0624268
616	-0.0499512	-0.125269
617	-0.0999023	-0.171191
618	-0.149854	-0.201001
619	-0.199805	-0.219531
620	-0.249756	-0.232422
621	-0.299707	-0.239673
622	-0.349658	-0.244507
623	-0.399609	-0.247729
624	-0.449561	-0.249341
625	-0.499512	-0.250952
626	-0.549463	-0.250952
627	-0.599414	-0.250952
628	-0.649365	-0.250952
629	-0.699316	-0.250952
630	-0.749268	-0.250146
631	-0.799219	-0.250146
632	-0.84917	-0.249341
633	-0.899121	-0.250146
634	-0.949072	-0.249341
635	-0.999023	-0.249341
636	-1.00144	-0.248535
637	-0.951489	-0.249341
638	-0.901538	-0.249341
639	-0.851587	-0.250952
640	-0.801636	-0.251758
641	-0.751685	-0.253369
642	-0.701733	-0.25498
643	-0.651782	-0.253369
644	-0.601831	-0.220337
645	-0.55188	-0.180054
646	-0.501929	-0.141382
647	-0.451978	-0.106738
648	-0.402026	-0.0745117
649	-0.352075	-0.0479248
650	-0.302124	-0.0229492
651	-0.252173	0.000415039
652	-0.202222	0.0213623
653	-0.152271	0.0423096
654	-0.102319	0.0632568
655	-0.0523682	0.0833984
656	-0.00241699	0.105957
657	0.0475342	0.131738
658	0.0974854	0.153491
659	0.147437	0.187329
660	0.197388	0.228418
661	0.247339	0.27998
662	0.29729	0.3396
663	0.347241	0.404053
664	0.397192	0.424194
665	0.447144	0.424194
666	0.497095	0.424194
667	0.547046	0.424194
668	0.596997	0.424194
669	0.646948	0.424194
670	0.696899	0.424194
671	0.746851	0.424194
672	0.796802	0.424194
673	0.846753	0.424194
674	0.896704	0.424194
675	0.946655	0.424194
676	0.996606	0.411304
677	0.999023	0.379077
678	0.949072	0.35249
679	0.899121	0.332349
680	0.84917	0.317041
681	0.799219	0.305762
682	0.749268	0.297705
683	0.699316	0.29126
684	0.649365	0.287231
685	0.599414	0.284009
686	0.549463	0.280786
687	0.499512	0.279175
688	0.449561	0.277563
689	0.399609	0.275952
690	0.349658	0.275146
691	0.299707	0.274341
692	0.249756	0.274341
693	0.199805	0.24292
694	0.149854	0.163965
695	0.0999023	0.0825928
696	0.0499512	0.00766602
697	0	-0.0624268
698	-0.0499512	-0.126074
699	-0.0999023	-0.171997
700	-0.149854	-0.201001
701	-0.199805	-0.220337
702	-0.249756	-0.231616
703	-0.299707	-0.239673
704	-0.349658	-0.245312
705	-0.399609	-0.247729
706	-0.449561	-0.249341
707	-0.499512	-0.250146
708	-0.549463	-0.250952
709	-0.599414	-0.250952
710	-0.649365	-0.250952
711	-0.699316	-0.250952
712	-0.749268	-0.250952
713	-0.799219	-0.250146
714	-0.84917	-0.250146
715	-0.899121	-0.249341
716	-0.949072	-0.249341
717	-0.999023	-0.249341
718	-1.00144	-0.248535
719	-0.951489	-0.249341
720	-0.901538	-0.249341
721	-0.851587	-0.250952
722	-0.801636	-0.251758
723	-0.751685	-0.253369
724	-0.701733	-0.25498
725	-0.651782	-0.25498
726	-0.601831	-0.222754
727	-0.55188	-0.182471
728	-0.501929	-0.144604
729	-0.451978	-0.109155
730	-0.402026	-0.0777344
731	-0.352075	-0.0511475
732	-0.302124	-0.0253662
733	-0.252173	-0.00200195
734	-0.202222	0.019751
735	-0.152271	0.0415039
736	-0.102319	0.0616455
737	-0.0523682	0.0833984
738	-0.00241699	0.105151
739	0.0475342	0.130127
740	0.0974854	0.152686
741	0.147437	0.185718
742	0.197388	0.228418
743	0.247339	0.278369
744	0.29729	0.337988
745	0.347241	0.401636
746	0.397192	0.424194
747	0.447144	0.424194
748	0.497095	0.424194
749	0.547046	0.424194
750	0.596997	0.424194
751	0.646948	0.424194
752	0.696899	0.424194
753	0.746851	0.424194
754	0.796802	0.424194
755	0.846753	0.424194
756	0.896704	0.424194
757	0.946655	0.424194
758	0.996606	0.413721
759	0.999023	0.3823
760	0.949072	0.355713
761	0.899121	0.33396
762	0.84917	0.318652
763	0.799219	0.307373
764	0.749268	0.299316
765	0.699316	0.292065
766	0.649365	0.288037
767	0.599414	0.284814
768	0.549463	0.281592
769	0.499512	0.27998
770	0.449561	0.278369
771	0.399609	0.276758
772	0.349658	0.275952
773	0.299707	0.274341
774	0.249756	0.274341
775	0.199805	0.242114
776	0.149854	0.163965
777	0.0999023	0.0817871
778	0.0499512	0.00686035
779	0	-0.0632324
780	-0.0499512	-0.127686
781	-0.0999023	-0.172803
782	-0.149854	-0.201807
783	-0.199805	-0.220337
784	-0.249756	-0.232422
785	-0.299707	-0.239673
786	-0.349658	-0.244507
787	-0.399609	-0.246924
788	-0.449561	-0.249341
789	-0.499512	-0.250952
790	-0.549463	-0.250952
791	-0.599414	-0.250952
792	-0.649365	-0.250952
793	-0.699316	-0.250952
794	-0.749268	-0.250146
795	-0.799219	-0.250146
796	-0.84917	-0.249341
797	-0.899121	-0.249341
798	-0.949072	-0.249341
799	-0.999023	-0.249341
800	-1.00144	-0.248535
801	-0.951489	-0.249341
802	-0.901538	-0.249341
803	-0.851587	-0.250146
804	-0.801636	-0.251758
805	-0.751685	-0.253369
806	-0.701733	-0.25498
807	-0.651782	-0.25498
808	-0.601831	-0.224365
809	-0.55188	-0.184082
810	-0.501929	-0.14541
811	-0.451978	-0.110767
812	-0.402026	-0.0793457
813	-0.352075	-0.0527588
814	-0.302124	-0.0269775
815	-0.252173	-0.00361328
816	-0.202222	0.0181396
817	-0.152271	0.0398926
818	-0.102319	0.0608398
819	-0.0523682	0.0825928
820	-0.00241699	0.105151

## Sheet: ELJ+4% Z Rep 1
0	-0.000805664	0.0157227			Voltaje Ox	Corriente Ox	Voltaje Re	Corriente Re
1	0.0491455	0.0165283		1	0.397192	0.424194	-0.302124	-0.255786
2	0.0990967	0.0511719		2	0.397192	0.424194	-0.302124	-0.255786
3	0.149048	0.115625		3	0.397192	0.424194	-0.302124	-0.255786
4	0.198999	0.19458		4	0.397192	0.424194	-0.302124	-0.255786
5	0.24895	0.279175		5	0.397192	0.424194	-0.302124	-0.255786
6	0.298901	0.359741		6	0.397192	0.424194	-0.302124	-0.255786
7	0.348853	0.420166		7	0.397192	0.424194	-0.302124	-0.255786
8	0.398804	0.424194		8	0.397192	0.424194	-0.302124	-0.255786
9	0.448755	0.424194		9	0.397192	0.424194	-0.302124	-0.25498
10	0.498706	0.424194		10	0.397192	0.424194	-0.302124	-0.25498
11	0.548657	0.424194		Average	0.397192	0.424194	-0.302124	-0.255786
12	0.598608	0.424194		St dev	5.85139e-17	0	0	0.000339698
13	0.64856	0.424194		Error Sup	0.397192	0.424194	-0.302124	-0.255446
14	0.698511	0.424194		Error Inf	0.397192	0.424194	-0.302124	-0.256126
15	0.748462	0.424194
16	0.798413	0.424194
17	0.848364	0.424194
18	0.898315	0.418555
19	0.948267	0.389551
20	0.998218	0.36377
21	0.999023	0.342017
22	0.949072	0.325098
23	0.899121	0.313818
24	0.84917	0.302539
25	0.799219	0.296094
26	0.749268	0.290454
27	0.699316	0.28562
28	0.649365	0.282397
29	0.599414	0.279175
30	0.549463	0.278369
31	0.499512	0.275952
32	0.449561	0.275146
33	0.399609	0.274341
34	0.349658	0.272729
35	0.299707	0.271924
36	0.249756	0.271924
37	0.199805	0.244531
38	0.149854	0.166382
39	0.0999023	0.0833984
40	0.0499512	0.00927734
41	0	-0.0592041
42	-0.0499512	-0.122046
43	-0.0999023	-0.168774
44	-0.149854	-0.19939
45	-0.199805	-0.218726
46	-0.249756	-0.231616
47	-0.299707	-0.239673
48	-0.349658	-0.245312
49	-0.399609	-0.248535
50	-0.449561	-0.250146
51	-0.499512	-0.250952
52	-0.549463	-0.251758
53	-0.599414	-0.252563
54	-0.649365	-0.252563
55	-0.699316	-0.252563
56	-0.749268	-0.252563
57	-0.799219	-0.251758
58	-0.84917	-0.251758
59	-0.899121	-0.250952
60	-0.949072	-0.250952
61	-0.999023	-0.250952
62	-1.00144	-0.250146
63	-0.951489	-0.250146
64	-0.901538	-0.250952
65	-0.851587	-0.251758
66	-0.801636	-0.253369
67	-0.751685	-0.254175
68	-0.701733	-0.255786
69	-0.651782	-0.234839
70	-0.601831	-0.186499
71	-0.55188	-0.134937
72	-0.501929	-0.090625
73	-0.451978	-0.0543701
74	-0.402026	-0.0237549
75	-0.352075	0.000415039
76	-0.302124	0.022168
77	-0.252173	0.0406982
78	-0.202222	0.0576172
79	-0.152271	0.0737305
80	-0.102319	0.0890381
81	-0.0523682	0.104346
82	-0.00241699	0.122876
83	0.0475342	0.144629
84	0.0974854	0.166382
85	0.147437	0.205859
86	0.197388	0.252588
87	0.247339	0.30979
88	0.29729	0.370215
89	0.347241	0.424194
90	0.397192	0.424194
91	0.447144	0.424194
92	0.497095	0.424194
93	0.547046	0.424194
94	0.596997	0.424194
95	0.646948	0.424194
96	0.696899	0.424194
97	0.746851	0.424194
98	0.796802	0.424194
99	0.846753	0.424194
100	0.896704	0.412109
101	0.946655	0.380688
102	0.996606	0.354907
103	0.999023	0.331543
104	0.949072	0.314624
105	0.899121	0.302539
106	0.84917	0.293677
107	0.799219	0.287231
108	0.749268	0.282397
109	0.699316	0.27998
110	0.649365	0.275952
111	0.599414	0.275146
112	0.549463	0.273535
113	0.499512	0.272729
114	0.449561	0.271118
115	0.399609	0.271118
116	0.349658	0.270313
117	0.299707	0.270313
118	0.249756	0.269507
119	0.199805	0.250977
120	0.149854	0.174438
121	0.0999023	0.0946777
122	0.0499512	0.0205566
123	0	-0.0463135
124	-0.0499512	-0.10835
125	-0.0999023	-0.157495
126	-0.149854	-0.192139
127	-0.199805	-0.213892
128	-0.249756	-0.228394
129	-0.299707	-0.238062
130	-0.349658	-0.243701
131	-0.399609	-0.247729
132	-0.449561	-0.249341
133	-0.499512	-0.251758
134	-0.549463	-0.251758
135	-0.599414	-0.252563
136	-0.649365	-0.252563
137	-0.699316	-0.251758
138	-0.749268	-0.252563
139	-0.799219	-0.251758
140	-0.84917	-0.251758
141	-0.899121	-0.250952
142	-0.949072	-0.250952
143	-0.999023	-0.250146
144	-1.00144	-0.250146
145	-0.951489	-0.250146
146	-0.901538	-0.250952
147	-0.851587	-0.251758
148	-0.801636	-0.252563
149	-0.751685	-0.254175
150	-0.701733	-0.255786
151	-0.651782	-0.23645
152	-0.601831	-0.189722
153	-0.55188	-0.141382
154	-0.501929	-0.0994873
155	-0.451978	-0.0640381
156	-0.402026	-0.0334229
157	-0.352075	-0.00844727
158	-0.302124	0.0141113
159	-0.252173	0.0334473
160	-0.202222	0.0519775
161	-0.152271	0.0680908
162	-0.102319	0.0850098
163	-0.0523682	0.102734
164	-0.00241699	0.121265
165	0.0475342	0.143018
166	0.0974854	0.164771
167	0.147437	0.202637
168	0.197388	0.247754
169	0.247339	0.301733
170	0.29729	0.361353
171	0.347241	0.420166
172	0.397192	0.424194
173	0.447144	0.424194
174	0.497095	0.424194
175	0.547046	0.424194
176	0.596997	0.424194
177	0.646948	0.424194
178	0.696899	0.424194
179	0.746851	0.424194
180	0.796802	0.424194
181	0.846753	0.424194
182	0.896704	0.416943
183	0.946655	0.386328
184	0.996606	0.358936
185	0.999023	0.335571
186	0.949072	0.318652
187	0.899121	0.30415
188	0.84917	0.294482
189	0.799219	0.287231
190	0.749268	0.283203
191	0.699316	0.27998
192	0.649365	0.275952
193	0.599414	0.275146
194	0.549463	0.273535
195	0.499512	0.271924
196	0.449561	0.271924
197	0.399609	0.271118
198	0.349658	0.270313
199	0.299707	0.270313
200	0.249756	0.269507
201	0.199805	0.250171
202	0.149854	0.173633
203	0.0999023	0.0930664
204	0.0499512	0.019751
205	0	-0.0463135
206	-0.0499512	-0.10835
207	-0.0999023	-0.158301
208	-0.149854	-0.192944
209	-0.199805	-0.214697
210	-0.249756	-0.229199
211	-0.299707	-0.238062
212	-0.349658	-0.243701
213	-0.399609	-0.247729
214	-0.449561	-0.250146
215	-0.499512	-0.250952
216	-0.549463	-0.251758
217	-0.599414	-0.251758
218	-0.649365	-0.251758
219	-0.699316	-0.251758
220	-0.749268	-0.251758
221	-0.799219	-0.251758
222	-0.84917	-0.250952
223	-0.899121	-0.250952
224	-0.949072	-0.250146
225	-0.999023	-0.250146
226	-1.00144	-0.250146
227	-0.951489	-0.250146
228	-0.901538	-0.250146
229	-0.851587	-0.251758
230	-0.801636	-0.252563
231	-0.751685	-0.253369
232	-0.701733	-0.255786
233	-0.651782	-0.240479
234	-0.601831	-0.195361
235	-0.55188	-0.147827
236	-0.501929	-0.105933
237	-0.451978	-0.0704834
238	-0.402026	-0.0398682
239	-0.352075	-0.0148926
240	-0.302124	0.00766602
241	-0.252173	0.0278076
242	-0.202222	0.0479492
243	-0.152271	0.0648682
244	-0.102319	0.0825928
245	-0.0523682	0.100317
246	-0.00241699	0.120459
247	0.0475342	0.142212
248	0.0974854	0.165576
249	0.147437	0.203442
250	0.197388	0.250171
251	0.247339	0.30415
252	0.29729	0.36377
253	0.347241	0.422583
254	0.397192	0.424194
255	0.447144	0.424194
256	0.497095	0.424194
257	0.547046	0.424194
258	0.596997	0.424194
259	0.646948	0.424194
260	0.696899	0.424194
261	0.746851	0.424194
262	0.796802	0.424194
263	0.846753	0.424194
264	0.896704	0.41936
265	0.946655	0.388745
266	0.996606	0.359741
267	0.999023	0.335571
268	0.949072	0.317041
269	0.899121	0.304956
270	0.84917	0.295288
271	0.799219	0.288037
272	0.749268	0.282397
273	0.699316	0.27998
274	0.649365	0.277563
275	0.599414	0.274341
276	0.549463	0.273535
277	0.499512	0.272729
278	0.449561	0.271118
279	0.399609	0.271118
280	0.349658	0.270313
281	0.299707	0.270313
282	0.249756	0.269507
283	0.199805	0.250171
284	0.149854	0.175244
285	0.0999023	0.0938721
286	0.0499512	0.0213623
287	0	-0.0455078
288	-0.0499512	-0.106738
289	-0.0999023	-0.157495
290	-0.149854	-0.191333
291	-0.199805	-0.213892
292	-0.249756	-0.228394
293	-0.299707	-0.237256
294	-0.349658	-0.242896
295	-0.399609	-0.247729
296	-0.449561	-0.249341
297	-0.499512	-0.250952
298	-0.549463	-0.251758
299	-0.599414	-0.251758
300	-0.649365	-0.251758
301	-0.699316	-0.250952
302	-0.749268	-0.250952
303	-0.799219	-0.250952
304	-0.84917	-0.250952
305	-0.899121	-0.250952
306	-0.949072	-0.250146
307	-0.999023	-0.250146
308	-1.00144	-0.249341
309	-0.951489	-0.250146
310	-0.901538	-0.250146
311	-0.851587	-0.250952
312	-0.801636	-0.252563
313	-0.751685	-0.254175
314	-0.701733	-0.255786
315	-0.651782	-0.241284
316	-0.601831	-0.197778
317	-0.55188	-0.152661
318	-0.501929	-0.111572
319	-0.451978	-0.0769287
320	-0.402026	-0.0455078
321	-0.352075	-0.0205322
322	-0.302124	0.00283203
323	-0.252173	0.024585
324	-0.202222	0.0431152
325	-0.152271	0.0616455
326	-0.102319	0.0801758
327	-0.0523682	0.0987061
328	-0.00241699	0.118848
329	0.0475342	0.141406
330	0.0974854	0.163965
331	0.147437	0.202637
332	0.197388	0.24856
333	0.247339	0.301733
334	0.29729	0.359741
335	0.347241	0.420972
336	0.397192	0.424194
337	0.447144	0.424194
338	0.497095	0.424194
339	0.547046	0.424194
340	0.596997	0.424194
341	0.646948	0.424194
342	0.696899	0.424194
343	0.746851	0.424194
344	0.796802	0.424194
345	0.846753	0.424194
346	0.896704	0.422583
347	0.946655	0.391162
348	0.996606	0.362964
349	0.999023	0.337988
350	0.949072	0.318652
351	0.899121	0.305762
352	0.84917	0.296094
353	0.799219	0.288843
354	0.749268	0.282397
355	0.699316	0.27998
356	0.649365	0.275952
357	0.599414	0.275146
358	0.549463	0.273535
359	0.499512	0.272729
360	0.449561	0.271924
361	0.399609	0.271118
362	0.349658	0.271118
363	0.299707	0.270313
364	0.249756	0.269507
365	0.199805	0.251782
366	0.149854	0.17605
367	0.0999023	0.0954834
368	0.0499512	0.022168
369	0	-0.0455078
370	-0.0499512	-0.107544
371	-0.0999023	-0.157495
372	-0.149854	-0.192139
373	-0.199805	-0.213892
374	-0.249756	-0.228394
375	-0.299707	-0.237256
376	-0.349658	-0.243701
377	-0.399609	-0.247729
378	-0.449561	-0.249341
379	-0.499512	-0.250146
380	-0.549463	-0.251758
381	-0.599414	-0.251758
382	-0.649365	-0.251758
383	-0.699316	-0.250952
384	-0.749268	-0.250952
385	-0.799219	-0.250952
386	-0.84917	-0.250146
387	-0.899121	-0.250146
388	-0.949072	-0.250146
389	-0.999023	-0.250146
390	-1.00144	-0.249341
391	-0.951489	-0.249341
392	-0.901538	-0.250146
393	-0.851587	-0.250952
394	-0.801636	-0.252563
395	-0.751685	-0.254175
396	-0.701733	-0.255786
397	-0.651782	-0.243701
398	-0.601831	-0.201807
399	-0.55188	-0.155884
400	-0.501929	-0.115601
401	-0.451978	-0.080957
402	-0.402026	-0.0503418
403	-0.352075	-0.0245605
404	-0.302124	-0.000390625
405	-0.252173	0.0205566
406	-0.202222	0.0406982
407	-0.152271	0.0592285
408	-0.102319	0.0777588
409	-0.0523682	0.0970947
410	-0.00241699	0.117236
411	0.0475342	0.140601
412	0.0974854	0.163965
413	0.147437	0.202637
414	0.197388	0.24856
415	0.247339	0.300928
416	0.29729	0.360547
417	0.347241	0.420166
418	0.397192	0.424194
419	0.447144	0.424194
420	0.497095	0.424194
421	0.547046	0.424194
422	0.596997	0.424194
423	0.646948	0.424194
424	0.696899	0.424194
425	0.746851	0.424194
426	0.796802	0.424194
427	0.846753	0.424194
428	0.896704	0.424194
429	0.946655	0.393579
430	0.996606	0.364575
431	0.999023	0.340405
432	0.949072	0.321875
433	0.899121	0.307373
434	0.84917	0.297705
435	0.799219	0.288843
436	0.749268	0.283203
437	0.699316	0.280786
438	0.649365	0.277563
439	0.599414	0.275146
440	0.549463	0.274341
441	0.499512	0.273535
442	0.449561	0.271924
443	0.399609	0.271118
444	0.349658	0.270313
445	0.299707	0.269507
446	0.249756	0.269507
447	0.199805	0.251782
448	0.149854	0.177661
449	0.0999023	0.0970947
450	0.0499512	0.0229736
451	0	-0.0447021
452	-0.0499512	-0.10835
453	-0.0999023	-0.157495
454	-0.149854	-0.192139
455	-0.199805	-0.213892
456	-0.249756	-0.228394
457	-0.299707	-0.238062
458	-0.349658	-0.243701
459	-0.399609	-0.246924
460	-0.449561	-0.249341
461	-0.499512	-0.250952
462	-0.549463	-0.250952
463	-0.599414	-0.250952
464	-0.649365	-0.251758
465	-0.699316	-0.250952
466	-0.749268	-0.250952
467	-0.799219	-0.250952
468	-0.84917	-0.250146
469	-0.899121	-0.250146
470	-0.949072	-0.250146
471	-0.999023	-0.250146
472	-1.00144	-0.249341
473	-0.951489	-0.249341
474	-0.901538	-0.250952
475	-0.851587	-0.251758
476	-0.801636	-0.252563
477	-0.751685	-0.254175
478	-0.701733	-0.255786
479	-0.651782	-0.246118
480	-0.601831	-0.205029
481	-0.55188	-0.159912
482	-0.501929	-0.118823
483	-0.451978	-0.0849854
484	-0.402026	-0.0535645
485	-0.352075	-0.0285889
486	-0.302124	-0.00441895
487	-0.252173	0.017334
488	-0.202222	0.0374756
489	-0.152271	0.0568115
490	-0.102319	0.0761475
491	-0.0523682	0.0954834
492	-0.00241699	0.116431
493	0.0475342	0.140601
494	0.0974854	0.163965
495	0.147437	0.201831
496	0.197388	0.24856
497	0.247339	0.301733
498	0.29729	0.360547
499	0.347241	0.420166
500	0.397192	0.424194
501	0.447144	0.424194
502	0.497095	0.424194
503	0.547046	0.424194
504	0.596997	0.424194
505	0.646948	0.424194
506	0.696899	0.424194
507	0.746851	0.424194
508	0.796802	0.424194
509	0.846753	0.424194
510	0.896704	0.424194
511	0.946655	0.396802
512	0.996606	0.368604
513	0.999023	0.342017
514	0.949072	0.322681
515	0.899121	0.308179
516	0.84917	0.297705
517	0.799219	0.289648
518	0.749268	0.28562
519	0.699316	0.280786
520	0.649365	0.278369
521	0.599414	0.275952
522	0.549463	0.274341
523	0.499512	0.272729
524	0.449561	0.271924
525	0.399609	0.271118
526	0.349658	0.270313
527	0.299707	0.270313
528	0.249756	0.269507
529	0.199805	0.253394
530	0.149854	0.178467
531	0.0999023	0.0979004
532	0.0499512	0.0229736
533	0	-0.0447021
534	-0.0499512	-0.10835
535	-0.0999023	-0.158301
536	-0.149854	-0.192139
537	-0.199805	-0.214697
538	-0.249756	-0.228394
539	-0.299707	-0.238062
540	-0.349658	-0.243701
541	-0.399609	-0.246924
542	-0.449561	-0.249341
543	-0.499512	-0.250952
544	-0.549463	-0.250952
545	-0.599414	-0.251758
546	-0.649365	-0.251758
547	-0.699316	-0.250952
548	-0.749268	-0.250952
549	-0.799219	-0.250952
550	-0.84917	-0.250146
551	-0.899121	-0.250146
552	-0.949072	-0.250146
553	-0.999023	-0.250146
554	-1.00144	-0.249341
555	-0.951489	-0.249341
556	-0.901538	-0.250146
557	-0.851587	-0.250952
558	-0.801636	-0.252563
559	-0.751685	-0.253369
560	-0.701733	-0.255786
561	-0.651782	-0.246924
562	-0.601831	-0.207446
563	-0.55188	-0.163135
564	-0.501929	-0.122046
565	-0.451978	-0.0874023
566	-0.402026	-0.0567871
567	-0.352075	-0.0302002
568	-0.302124	-0.0076416
569	-0.252173	0.014917
570	-0.202222	0.0350586
571	-0.152271	0.0543945
572	-0.102319	0.0737305
573	-0.0523682	0.0938721
574	-0.00241699	0.115625
575	0.0475342	0.139795
576	0.0974854	0.163965
577	0.147437	0.201025
578	0.197388	0.246948
579	0.247339	0.299316
580	0.29729	0.35813
581	0.347241	0.417749
582	0.397192	0.424194
583	0.447144	0.424194
584	0.497095	0.424194
585	0.547046	0.424194
586	0.596997	0.424194
587	0.646948	0.424194
588	0.696899	0.424194
589	0.746851	0.424194
590	0.796802	0.424194
591	0.846753	0.424194
592	0.896704	0.424194
593	0.946655	0.399219
594	0.996606	0.370215
595	0.999023	0.344434
596	0.949072	0.325098
597	0.899121	0.30979
598	0.84917	0.298511
599	0.799219	0.29126
600	0.749268	0.28562
601	0.699316	0.281592
602	0.649365	0.278369
603	0.599414	0.275952
604	0.549463	0.275146
605	0.499512	0.273535
606	0.449561	0.273535
607	0.399609	0.271118
608	0.349658	0.271118
609	0.299707	0.271118
610	0.249756	0.269507
611	0.199805	0.253394
612	0.149854	0.179272
613	0.0999023	0.0970947
614	0.0499512	0.024585
615	0	-0.0447021
616	-0.0499512	-0.107544
617	-0.0999023	-0.158301
618	-0.149854	-0.192139
619	-0.199805	-0.214697
620	-0.249756	-0.228394
621	-0.299707	-0.237256
622	-0.349658	-0.243701
623	-0.399609	-0.246924
624	-0.449561	-0.249341
625	-0.499512	-0.250146
626	-0.549463	-0.250952
627	-0.599414	-0.250952
628	-0.649365	-0.250952
629	-0.699316	-0.250952
630	-0.749268	-0.250146
631	-0.799219	-0.250146
632	-0.84917	-0.250146
633	-0.899121	-0.250146
634	-0.949072	-0.250146
635	-0.999023	-0.249341
636	-1.00144	-0.249341
637	-0.951489	-0.249341
638	-0.901538	-0.250146
639	-0.851587	-0.250952
640	-0.801636	-0.252563
641	-0.751685	-0.254175
642	-0.701733	-0.255786
643	-0.651782	-0.248535
644	-0.601831	-0.209058
645	-0.55188	-0.165552
646	-0.501929	-0.125269
647	-0.451978	-0.0898193
648	-0.402026	-0.0592041
649	-0.352075	-0.0334229
650	-0.302124	-0.00925293
651	-0.252173	0.0125
652	-0.202222	0.0334473
653	-0.152271	0.0527832
654	-0.102319	0.0729248
655	-0.0523682	0.0930664
656	-0.00241699	0.114819
657	0.0475342	0.138989
658	0.0974854	0.162354
659	0.147437	0.20022
660	0.197388	0.245337
661	0.247339	0.297705
662	0.29729	0.356519
663	0.347241	0.417749
664	0.397192	0.424194
665	0.447144	0.424194
666	0.497095	0.424194
667	0.547046	0.424194
668	0.596997	0.424194
669	0.646948	0.424194
670	0.696899	0.424194
671	0.746851	0.424194
672	0.796802	0.424194
673	0.846753	0.424194
674	0.896704	0.424194
675	0.946655	0.40083
676	0.996606	0.371021
677	0.999023	0.346851
678	0.949072	0.326709
679	0.899121	0.310596
680	0.84917	0.300122
681	0.799219	0.29126
682	0.749268	0.286426
683	0.699316	0.281592
684	0.649365	0.279175
685	0.599414	0.276758
686	0.549463	0.275146
687	0.499512	0.273535
688	0.449561	0.273535
689	0.399609	0.271924
690	0.349658	0.270313
691	0.299707	0.270313
692	0.249756	0.270313
693	0.199805	0.252588
694	0.149854	0.178467
695	0.0999023	0.0979004
696	0.0499512	0.0237793
697	0	-0.0447021
698	-0.0499512	-0.10835
699	-0.0999023	-0.158301
700	-0.149854	-0.192944
701	-0.199805	-0.213892
702	-0.249756	-0.228394
703	-0.299707	-0.238062
704	-0.349658	-0.243701
705	-0.399609	-0.246924
706	-0.449561	-0.248535
707	-0.499512	-0.250952
708	-0.549463	-0.250952
709	-0.599414	-0.250952
710	-0.649365	-0.250952
711	-0.699316	-0.250952
712	-0.749268	-0.250146
713	-0.799219	-0.250146
714	-0.84917	-0.250146
715	-0.899121	-0.250146
716	-0.949072	-0.250146
717	-0.999023	-0.249341
718	-1.00144	-0.249341
719	-0.951489	-0.249341
720	-0.901538	-0.250146
721	-0.851587	-0.250952
722	-0.801636	-0.252563
723	-0.751685	-0.254175
724	-0.701733	-0.25498
725	-0.651782	-0.250146
726	-0.601831	-0.211475
727	-0.55188	-0.167163
728	-0.501929	-0.127686
729	-0.451978	-0.093042
730	-0.402026	-0.0616211
731	-0.352075	-0.0350342
732	-0.302124	-0.0116699
733	-0.252173	0.0108887
734	-0.202222	0.0310303
735	-0.152271	0.0519775
736	-0.102319	0.0721191
737	-0.0523682	0.0914551
738	-0.00241699	0.113208
739	0.0475342	0.138184
740	0.0974854	0.162354
741	0.147437	0.199414
742	0.197388	0.244531
743	0.247339	0.296899
744	0.29729	0.355713
745	0.347241	0.416943
746	0.397192	0.424194
747	0.447144	0.424194
748	0.497095	0.424194
749	0.547046	0.424194
750	0.596997	0.424194
751	0.646948	0.424194
752	0.696899	0.424194
753	0.746851	0.424194
754	0.796802	0.424194
755	0.846753	0.424194
756	0.896704	0.424194
757	0.946655	0.402441
758	0.996606	0.373437
759	0.999023	0.347656
760	0.949072	0.327515
761	0.899121	0.312207
762	0.84917	0.300122
763	0.799219	0.292871
764	0.749268	0.287231
765	0.699316	0.282397
766	0.649365	0.280786
767	0.599414	0.276758
768	0.549463	0.275952
769	0.499512	0.273535
770	0.449561	0.273535
771	0.399609	0.271924
772	0.349658	0.271118
773	0.299707	0.269507
774	0.249756	0.269507
775	0.199805	0.254199
776	0.149854	0.178467
777	0.0999023	0.0979004
778	0.0499512	0.0237793
779	0	-0.0447021
780	-0.0499512	-0.10835
781	-0.0999023	-0.158301
782	-0.149854	-0.192944
783	-0.199805	-0.214697
784	-0.249756	-0.229199
785	-0.299707	-0.237256
786	-0.349658	-0.243701
787	-0.399609	-0.246924
788	-0.449561	-0.248535
789	-0.499512	-0.250146
790	-0.549463	-0.250952
791	-0.599414	-0.250952
792	-0.649365	-0.250952
793	-0.699316	-0.250952
794	-0.749268	-0.250952
795	-0.799219	-0.250952
796	-0.84917	-0.250146
797	-0.899121	-0.250146
798	-0.949072	-0.250146
799	-0.999023	-0.249341
800	-1.00144	-0.249341
801	-0.951489	-0.249341
802	-0.901538	-0.250146
803	-0.851587	-0.250952
804	-0.801636	-0.251758
805	-0.751685	-0.253369
806	-0.701733	-0.25498
807	-0.651782	-0.250952
808	-0.601831	-0.213892
809	-0.55188	-0.16958
810	-0.501929	-0.129297
811	-0.451978	-0.0946533
812	-0.402026	-0.0640381
813	-0.352075	-0.0374512
814	-0.302124	-0.0132812
815	-0.252173	0.00927734
816	-0.202222	0.0302246
817	-0.152271	0.0503662
818	-0.102319	0.0697021
819	-0.0523682	0.0898438
820	-0.00241699	0.112402

## Sheet: ELJ+4% Z Rep 2
0	-0.000805664	0.0108887			Voltaje Ox	Corriente Ox	Voltaje Re	Corriente Re
1	0.0491455	0.0116943		1	0.397192	0.424194	-0.302124	-0.255786
2	0.0990967	0.0415039		2	0.397192	0.424194	-0.302124	-0.255786
3	0.149048	0.0995117		3	0.397192	0.424194	-0.302124	-0.25498
4	0.198999	0.168799		4	0.397192	0.424194	-0.302124	-0.25498
5	0.24895	0.244531		5	0.397192	0.424194	-0.302124	-0.25498
6	0.298901	0.321875		6	0.397192	0.424194	-0.302124	-0.25498
7	0.348853	0.394385		7	0.397192	0.424194	-0.302124	-0.25498
8	0.398804	0.424194		8	0.397192	0.424194	-0.302124	-0.25498
9	0.448755	0.424194		9	0.397192	0.424194	-0.302124	-0.25498
10	0.498706	0.424194		10	0.397192	0.424194	-0.302124	-0.25498
11	0.548657	0.424194		Average	0.397192	0.424194	-0.302124	-0.255786
12	0.598608	0.424194		St dev	5.85139e-17	0	0	0.000339698
13	0.64856	0.424194		Error Sup	0.397192	0.424194	-0.302124	-0.255446
14	0.698511	0.424194		Error Inf	0.397192	0.424194	-0.302124	-0.256126
15	0.748462	0.424194
16	0.798413	0.424194
17	0.848364	0.424194
18	0.898315	0.398413
19	0.948267	0.371826
20	0.998218	0.347656
21	0.999023	0.326709
22	0.949072	0.30979
23	0.899121	0.300122
24	0.84917	0.29126
25	0.799219	0.284009
26	0.749268	0.279175
27	0.699316	0.27998
28	0.649365	0.275952
29	0.599414	0.273535
30	0.549463	0.272729
31	0.499512	0.271924
32	0.449561	0.270313
33	0.399609	0.271118
34	0.349658	0.270313
35	0.299707	0.269507
36	0.249756	0.269507
37	0.199805	0.24292
38	0.149854	0.165576
39	0.0999023	0.0866211
40	0.0499512	0.0125
41	0	-0.0543701
42	-0.0499512	-0.117212
43	-0.0999023	-0.165552
44	-0.149854	-0.196973
45	-0.199805	-0.21792
46	-0.249756	-0.230811
47	-0.299707	-0.238867
48	-0.349658	-0.244507
49	-0.399609	-0.247729
50	-0.449561	-0.250146
51	-0.499512	-0.250952
52	-0.549463	-0.251758
53	-0.599414	-0.251758
54	-0.649365	-0.251758
55	-0.699316	-0.250952
56	-0.749268	-0.250952
57	-0.799219	-0.250952
58	-0.84917	-0.250146
59	-0.899121	-0.250146
60	-0.949072	-0.250146
61	-0.999023	-0.250146
62	-1.00144	-0.249341
63	-0.951489	-0.249341
64	-0.901538	-0.250146
65	-0.851587	-0.250952
66	-0.801636	-0.252563
67	-0.751685	-0.254175
68	-0.701733	-0.255786
69	-0.651782	-0.246924
70	-0.601831	-0.205835
71	-0.55188	-0.159912
72	-0.501929	-0.118823
73	-0.451978	-0.0825684
74	-0.402026	-0.0535645
75	-0.352075	-0.0277832
76	-0.302124	-0.00361328
77	-0.252173	0.017334
78	-0.202222	0.0366699
79	-0.152271	0.0560059
80	-0.102319	0.0745361
81	-0.0523682	0.0938721
82	-0.00241699	0.115625
83	0.0475342	0.138989
84	0.0974854	0.162354
85	0.147437	0.197803
86	0.197388	0.24292
87	0.247339	0.296094
88	0.29729	0.357324
89	0.347241	0.417749
90	0.397192	0.424194
91	0.447144	0.424194
92	0.497095	0.424194
93	0.547046	0.424194
94	0.596997	0.424194
95	0.646948	0.424194
96	0.696899	0.424194
97	0.746851	0.424194
98	0.796802	0.424194
99	0.846753	0.424194
100	0.896704	0.423389
101	0.946655	0.395996
102	0.996606	0.367798
103	0.999023	0.343628
104	0.949072	0.325098
105	0.899121	0.30979
106	0.84917	0.298511
107	0.799219	0.29126
108	0.749268	0.28562
109	0.699316	0.281592
110	0.649365	0.278369
111	0.599414	0.275952
112	0.549463	0.274341
113	0.499512	0.273535
114	0.449561	0.272729
115	0.399609	0.271118
116	0.349658	0.271118
117	0.299707	0.269507
118	0.249756	0.269507
119	0.199805	0.254199
120	0.149854	0.181689
121	0.0999023	0.101929
122	0.0499512	0.027002
123	0	-0.0414795
124	-0.0499512	-0.105127
125	-0.0999023	-0.156689
126	-0.149854	-0.190527
127	-0.199805	-0.213892
128	-0.249756	-0.227588
129	-0.299707	-0.237256
130	-0.349658	-0.243701
131	-0.399609	-0.246924
132	-0.449561	-0.248535
133	-0.499512	-0.250146
134	-0.549463	-0.250952
135	-0.599414	-0.250952
136	-0.649365	-0.250952
137	-0.699316	-0.250952
138	-0.749268	-0.250952
139	-0.799219	-0.250146
140	-0.84917	-0.250146
141	-0.899121	-0.250146
142	-0.949072	-0.250146
143	-0.999023	-0.249341
144	-1.00144	-0.249341
145	-0.951489	-0.249341
146	-0.901538	-0.250146
147	-0.851587	-0.250952
148	-0.801636	-0.252563
149	-0.751685	-0.254175
150	-0.701733	-0.255786
151	-0.651782	-0.248535
152	-0.601831	-0.209058
153	-0.55188	-0.16394
154	-0.501929	-0.123657
155	-0.451978	-0.088208
156	-0.402026	-0.0575928
157	-0.352075	-0.0318115
158	-0.302124	-0.0076416
159	-0.252173	0.0133057
160	-0.202222	0.0342529
161	-0.152271	0.0527832
162	-0.102319	0.0729248
163	-0.0523682	0.0930664
164	-0.00241699	0.114014
165	0.0475342	0.138989
166	0.0974854	0.163159
167	0.147437	0.197803
168	0.197388	0.24292
169	0.247339	0.296094
170	0.29729	0.354907
171	0.347241	0.416138
172	0.397192	0.424194
173	0.447144	0.424194
174	0.497095	0.424194
175	0.547046	0.424194
176	0.596997	0.424194
177	0.646948	0.424194
178	0.696899	0.424194
179	0.746851	0.424194
180	0.796802	0.424194
181	0.846753	0.424194
182	0.896704	0.423389
183	0.946655	0.395996
184	0.996606	0.367798
185	0.999023	0.344434
186	0.949072	0.324292
187	0.899121	0.310596
188	0.84917	0.299316
189	0.799219	0.29126
190	0.749268	0.286426
191	0.699316	0.281592
192	0.649365	0.278369
193	0.599414	0.275952
194	0.549463	0.274341
195	0.499512	0.273535
196	0.449561	0.271924
197	0.399609	0.271118
198	0.349658	0.271118
199	0.299707	0.270313
200	0.249756	0.270313
201	0.199805	0.254199
202	0.149854	0.180884
203	0.0999023	0.100317
204	0.0499512	0.027002
205	0	-0.0422852
206	-0.0499512	-0.106738
207	-0.0999023	-0.157495
208	-0.149854	-0.192139
209	-0.199805	-0.214697
210	-0.249756	-0.228394
211	-0.299707	-0.238062
212	-0.349658	-0.243701
213	-0.399609	-0.246924
214	-0.449561	-0.249341
215	-0.499512	-0.250146
216	-0.549463	-0.250952
217	-0.599414	-0.251758
218	-0.649365	-0.250952
219	-0.699316	-0.250952
220	-0.749268	-0.250952
221	-0.799219	-0.250952
222	-0.84917	-0.250146
223	-0.899121	-0.250146
224	-0.949072	-0.249341
225	-0.999023	-0.249341
226	-1.00144	-0.249341
227	-0.951489	-0.249341
228	-0.901538	-0.250146
229	-0.851587	-0.250952
230	-0.801636	-0.251758
231	-0.751685	-0.253369
232	-0.701733	-0.25498
233	-0.651782	-0.250146
234	-0.601831	-0.211475
235	-0.55188	-0.167969
236	-0.501929	-0.127686
237	-0.451978	-0.0922363
238	-0.402026	-0.0616211
239	-0.352075	-0.0358398
240	-0.302124	-0.0116699
241	-0.252173	0.0108887
242	-0.202222	0.0310303
243	-0.152271	0.0511719
244	-0.102319	0.0713135
245	-0.0523682	0.0906494
246	-0.00241699	0.113208
247	0.0475342	0.137378
248	0.0974854	0.160742
249	0.147437	0.196997
250	0.197388	0.241309
251	0.247339	0.292871
252	0.29729	0.35249
253	0.347241	0.412915
254	0.397192	0.424194
255	0.447144	0.424194
256	0.497095	0.424194
257	0.547046	0.424194
258	0.596997	0.424194
259	0.646948	0.424194
260	0.696899	0.424194
261	0.746851	0.424194
262	0.796802	0.424194
263	0.846753	0.424194
264	0.896704	0.424194
265	0.946655	0.399219
266	0.996606	0.371021
267	0.999023	0.347656
268	0.949072	0.326709
269	0.899121	0.312207
270	0.84917	0.300928
271	0.799219	0.292871
272	0.749268	0.287231
273	0.699316	0.282397
274	0.649365	0.279175
275	0.599414	0.276758
276	0.549463	0.275952
277	0.499512	0.274341
278	0.449561	0.272729
279	0.399609	0.271924
280	0.349658	0.271924
281	0.299707	0.270313
282	0.249756	0.270313
283	0.199805	0.252588
284	0.149854	0.179272
285	0.0999023	0.0995117
286	0.0499512	0.0253906
287	0	-0.0430908
288	-0.0499512	-0.106738
289	-0.0999023	-0.157495
290	-0.149854	-0.192139
291	-0.199805	-0.214697
292	-0.249756	-0.228394
293	-0.299707	-0.237256
294	-0.349658	-0.242896
295	-0.399609	-0.246924
296	-0.449561	-0.249341
297	-0.499512	-0.250146
298	-0.549463	-0.250952
299	-0.599414	-0.250952
300	-0.649365	-0.250952
301	-0.699316	-0.250952
302	-0.749268	-0.250952
303	-0.799219	-0.250146
304	-0.84917	-0.250146
305	-0.899121	-0.249341
306	-0.949072	-0.249341
307	-0.999023	-0.249341
308	-1.00144	-0.249341
309	-0.951489	-0.249341
310	-0.901538	-0.250146
311	-0.851587	-0.250952
312	-0.801636	-0.251758
313	-0.751685	-0.254175
314	-0.701733	-0.25498
315	-0.651782	-0.252563
316	-0.601831	-0.213892
317	-0.55188	-0.171191
318	-0.501929	-0.130908
319	-0.451978	-0.095459
320	-0.402026	-0.0648437
321	-0.352075	-0.0382568
322	-0.302124	-0.0140869
323	-0.252173	0.00847168
324	-0.202222	0.0286133
325	-0.152271	0.0487549
326	-0.102319	0.0697021
327	-0.0523682	0.0898438
328	-0.00241699	0.111597
329	0.0475342	0.136572
330	0.0974854	0.160742
331	0.147437	0.196191
332	0.197388	0.239697
333	0.247339	0.292065
334	0.29729	0.350879
335	0.347241	0.412109
336	0.397192	0.424194
337	0.447144	0.424194
338	0.497095	0.424194
339	0.547046	0.424194
340	0.596997	0.424194
341	0.646948	0.424194
342	0.696899	0.424194
343	0.746851	0.424194
344	0.796802	0.424194
345	0.846753	0.424194
346	0.896704	0.424194
347	0.946655	0.398413
348	0.996606	0.372632
349	0.999023	0.348462
350	0.949072	0.32832
351	0.899121	0.313013
352	0.84917	0.301733
353	0.799219	0.294482
354	0.749268	0.287231
355	0.699316	0.283203
356	0.649365	0.27998
357	0.599414	0.277563
358	0.549463	0.275952
359	0.499512	0.274341
360	0.449561	0.273535
361	0.399609	0.272729
362	0.349658	0.271924
363	0.299707	0.271118
364	0.249756	0.270313
365	0.199805	0.251782
366	0.149854	0.179272
367	0.0999023	0.0995117
368	0.0499512	0.024585
369	0	-0.0438965
370	-0.0499512	-0.10835
371	-0.0999023	-0.158301
372	-0.149854	-0.192944
373	-0.199805	-0.214697
374	-0.249756	-0.228394
375	-0.299707	-0.238062
376	-0.349658	-0.243701
377	-0.399609	-0.246924
378	-0.449561	-0.249341
379	-0.499512	-0.250952
380	-0.549463	-0.250952
381	-0.599414	-0.250952
382	-0.649365	-0.250952
383	-0.699316	-0.250952
384	-0.749268	-0.250146
385	-0.799219	-0.250146
386	-0.84917	-0.250146
387	-0.899121	-0.249341
388	-0.949072	-0.249341
389	-0.999023	-0.249341
390	-1.00144	-0.248535
391	-0.951489	-0.248535
392	-0.901538	-0.250146
393	-0.851587	-0.250952
394	-0.801636	-0.251758
395	-0.751685	-0.253369
396	-0.701733	-0.25498
397	-0.651782	-0.252563
398	-0.601831	-0.216309
399	-0.55188	-0.172803
400	-0.501929	-0.13252
401	-0.451978	-0.097876
402	-0.402026	-0.0672607
403	-0.352075	-0.0406738
404	-0.302124	-0.0165039
405	-0.252173	0.00524902
406	-0.202222	0.0278076
407	-0.152271	0.0479492
408	-0.102319	0.0680908
409	-0.0523682	0.0890381
410	-0.00241699	0.111597
411	0.0475342	0.137378
412	0.0974854	0.159937
413	0.147437	0.196191
414	0.197388	0.240503
415	0.247339	0.292871
416	0.29729	0.350879
417	0.347241	0.412109
418	0.397192	0.424194
419	0.447144	0.424194
420	0.497095	0.424194
421	0.547046	0.424194
422	0.596997	0.424194
423	0.646948	0.424194
424	0.696899	0.424194
425	0.746851	0.424194
426	0.796802	0.424194
427	0.846753	0.424194
428	0.896704	0.424194
429	0.946655	0.40083
430	0.996606	0.374243
431	0.999023	0.350073
432	0.949072	0.329932
433	0.899121	0.314624
434	0.84917	0.303345
435	0.799219	0.295288
436	0.749268	0.288037
437	0.699316	0.284009
438	0.649365	0.280786
439	0.599414	0.278369
440	0.549463	0.276758
441	0.499512	0.275146
442	0.449561	0.274341
443	0.399609	0.273535
444	0.349658	0.271924
445	0.299707	0.271118
446	0.249756	0.271118
447	0.199805	0.250977
448	0.149854	0.178467
449	0.0999023	0.0987061
450	0.0499512	0.024585
451	0	-0.0447021
452	-0.0499512	-0.10835
453	-0.0999023	-0.159106
454	-0.149854	-0.192944
455	-0.199805	-0.214697
456	-0.249756	-0.229199
457	-0.299707	-0.238062
458	-0.349658	-0.242896
459	-0.399609	-0.246924
460	-0.449561	-0.248535
461	-0.499512	-0.250146
462	-0.549463	-0.250952
463	-0.599414	-0.250952
464	-0.649365	-0.250952
465	-0.699316	-0.250952
466	-0.749268	-0.250952
467	-0.799219	-0.250146
468	-0.84917	-0.250146
469	-0.899121	-0.249341
470	-0.949072	-0.250146
471	-0.999023	-0.249341
472	-1.00144	-0.249341
473	-0.951489	-0.248535
474	-0.901538	-0.249341
475	-0.851587	-0.250952
476	-0.801636	-0.252563
477	-0.751685	-0.253369
478	-0.701733	-0.25498
479	-0.651782	-0.253369
480	-0.601831	-0.21792
481	-0.55188	-0.17522
482	-0.501929	-0.134937
483	-0.451978	-0.0994873
484	-0.402026	-0.0688721
485	-0.352075	-0.0422852
486	-0.302124	-0.0189209
487	-0.252173	0.00444336
488	-0.202222	0.0253906
489	-0.152271	0.0463379
490	-0.102319	0.0672852
491	-0.0523682	0.0882324
492	-0.00241699	0.110791
493	0.0475342	0.135767
494	0.0974854	0.159937
495	0.147437	0.195386
496	0.197388	0.239697
497	0.247339	0.29126
498	0.29729	0.349268
499	0.347241	0.411304
500	0.397192	0.424194
501	0.447144	0.424194
502	0.497095	0.424194
503	0.547046	0.424194
504	0.596997	0.424194
505	0.646948	0.424194
506	0.696899	0.424194
507	0.746851	0.424194
508	0.796802	0.424194
509	0.846753	0.424194
510	0.896704	0.424194
511	0.946655	0.402441
512	0.996606	0.375854
513	0.999023	0.351685
514	0.949072	0.331543
515	0.899121	0.316235
516	0.84917	0.304956
517	0.799219	0.296899
518	0.749268	0.289648
519	0.699316	0.28562
520	0.649365	0.281592
521	0.599414	0.279175
522	0.549463	0.276758
523	0.499512	0.275952
524	0.449561	0.275146
525	0.399609	0.273535
526	0.349658	0.272729
527	0.299707	0.271924
528	0.249756	0.271118
529	0.199805	0.250171
530	0.149854	0.178467
531	0.0999023	0.0979004
532	0.0499512	0.0237793
533	0	-0.0455078
534	-0.0499512	-0.109155
535	-0.0999023	-0.160718
536	-0.149854	-0.19375
537	-0.199805	-0.214697
538	-0.249756	-0.229199
539	-0.299707	-0.237256
540	-0.349658	-0.243701
541	-0.399609	-0.246924
542	-0.449561	-0.249341
543	-0.499512	-0.250146
544	-0.549463	-0.250952
545	-0.599414	-0.250952
546	-0.649365	-0.250952
547	-0.699316	-0.250952
548	-0.749268	-0.250146
549	-0.799219	-0.250146
550	-0.84917	-0.250146
551	-0.899121	-0.250146
552	-0.949072	-0.250146
553	-0.999023	-0.249341
554	-1.00144	-0.249341
555	-0.951489	-0.249341
556	-0.901538	-0.250146
557	-0.851587	-0.250952
558	-0.801636	-0.251758
559	-0.751685	-0.253369
560	-0.701733	-0.25498
561	-0.651782	-0.253369
562	-0.601831	-0.218726
563	-0.55188	-0.176831
564	-0.501929	-0.136548
565	-0.451978	-0.101904
566	-0.402026	-0.0712891
567	-0.352075	-0.0447021
568	-0.302124	-0.0197266
569	-0.252173	0.00283203
570	-0.202222	0.024585
571	-0.152271	0.0439209
572	-0.102319	0.0656738
573	-0.0523682	0.0874268
574	-0.00241699	0.108374
575	0.0475342	0.134961
576	0.0974854	0.159131
577	0.147437	0.195386
578	0.197388	0.239697
579	0.247339	0.290454
580	0.29729	0.350073
581	0.347241	0.411304
582	0.397192	0.424194
583	0.447144	0.424194
584	0.497095	0.424194
585	0.547046	0.424194
586	0.596997	0.424194
587	0.646948	0.424194
588	0.696899	0.424194
589	0.746851	0.424194
590	0.796802	0.424194
591	0.846753	0.424194
592	0.896704	0.424194
593	0.946655	0.402441
594	0.996606	0.378271
595	0.999023	0.353296
596	0.949072	0.333154
597	0.899121	0.317041
598	0.84917	0.305762
599	0.799219	0.296094
600	0.749268	0.290454
601	0.699316	0.28562
602	0.649365	0.282397
603	0.599414	0.281592
604	0.549463	0.277563
605	0.499512	0.275952
606	0.449561	0.275146
607	0.399609	0.274341
608	0.349658	0.273535
609	0.299707	0.272729
610	0.249756	0.271924
611	0.199805	0.250171
612	0.149854	0.177661
613	0.0999023	0.0979004
614	0.0499512	0.0237793
615	0	-0.0455078
616	-0.0499512	-0.110767
617	-0.0999023	-0.160718
618	-0.149854	-0.19375
619	-0.199805	-0.215503
620	-0.249756	-0.228394
621	-0.299707	-0.238062
622	-0.349658	-0.243701
623	-0.399609	-0.246924
624	-0.449561	-0.248535
625	-0.499512	-0.250146
626	-0.549463	-0.250952
627	-0.599414	-0.250952
628	-0.649365	-0.250952
629	-0.699316	-0.250952
630	-0.749268	-0.250952
631	-0.799219	-0.250146
632	-0.84917	-0.250146
633	-0.899121	-0.250146
634	-0.949072	-0.249341
635	-0.999023	-0.249341
636	-1.00144	-0.248535
637	-0.951489	-0.249341
638	-0.901538	-0.250146
639	-0.851587	-0.250952
640	-0.801636	-0.251758
641	-0.751685	-0.253369
642	-0.701733	-0.25498
643	-0.651782	-0.254175
644	-0.601831	-0.220337
645	-0.55188	-0.177637
646	-0.501929	-0.138159
647	-0.451978	-0.103516
648	-0.402026	-0.0729004
649	-0.352075	-0.0463135
650	-0.302124	-0.0221436
651	-0.252173	0.0012207
652	-0.202222	0.0237793
653	-0.152271	0.0439209
654	-0.102319	0.0648682
655	-0.0523682	0.0858154
656	-0.00241699	0.10918
657	0.0475342	0.134155
658	0.0974854	0.158325
659	0.147437	0.19458
660	0.197388	0.238892
661	0.247339	0.290454
662	0.29729	0.349268
663	0.347241	0.409692
664	0.397192	0.424194
665	0.447144	0.424194
666	0.497095	0.424194
667	0.547046	0.424194
668	0.596997	0.424194
669	0.646948	0.424194
670	0.696899	0.424194
671	0.746851	0.424194
672	0.796802	0.424194
673	0.846753	0.424194
674	0.896704	0.424194
675	0.946655	0.403247
676	0.996606	0.377466
677	0.999023	0.353296
678	0.949072	0.33396
679	0.899121	0.318652
680	0.84917	0.306567
681	0.799219	0.297705
682	0.749268	0.29126
683	0.699316	0.286426
684	0.649365	0.283203
685	0.599414	0.280786
686	0.549463	0.278369
687	0.499512	0.275952
688	0.449561	0.275146
689	0.399609	0.274341
690	0.349658	0.274341
691	0.299707	0.273535
692	0.249756	0.271924
693	0.199805	0.250171
694	0.149854	0.177661
695	0.0999023	0.0970947
696	0.0499512	0.0237793
697	0	-0.0463135
698	-0.0499512	-0.109961
699	-0.0999023	-0.160718
700	-0.149854	-0.19375
701	-0.199805	-0.215503
702	-0.249756	-0.229199
703	-0.299707	-0.237256
704	-0.349658	-0.243701
705	-0.399609	-0.246924
706	-0.449561	-0.249341
707	-0.499512	-0.250146
708	-0.549463	-0.250146
709	-0.599414	-0.250952
710	-0.649365	-0.250952
711	-0.699316	-0.250952
712	-0.749268	-0.250146
713	-0.799219	-0.250146
714	-0.84917	-0.250146
715	-0.899121	-0.249341
716	-0.949072	-0.249341
717	-0.999023	-0.249341
718	-1.00144	-0.248535
719	-0.951489	-0.249341
720	-0.901538	-0.249341
721	-0.851587	-0.250952
722	-0.801636	-0.251758
723	-0.751685	-0.253369
724	-0.701733	-0.25498
725	-0.651782	-0.254175
726	-0.601831	-0.221143
727	-0.55188	-0.180054
728	-0.501929	-0.139771
729	-0.451978	-0.105933
730	-0.402026	-0.0745117
731	-0.352075	-0.0479248
732	-0.302124	-0.0229492
733	-0.252173	0.000415039
734	-0.202222	0.0213623
735	-0.152271	0.0431152
736	-0.102319	0.0640625
737	-0.0523682	0.0858154
738	-0.00241699	0.107568
739	0.0475342	0.134155
740	0.0974854	0.158325
741	0.147437	0.19458
742	0.197388	0.23728
743	0.247339	0.288843
744	0.29729	0.348462
745	0.347241	0.409692
746	0.397192	0.424194
747	0.447144	0.424194
748	0.497095	0.424194
749	0.547046	0.424194
750	0.596997	0.424194
751	0.646948	0.424194
752	0.696899	0.424194
753	0.746851	0.424194
754	0.796802	0.424194
755	0.846753	0.424194
756	0.896704	0.424194
757	0.946655	0.404053
758	0.996606	0.378271
759	0.999023	0.354102
760	0.949072	0.335571
761	0.899121	0.319458
762	0.84917	0.308179
763	0.799219	0.300122
764	0.749268	0.292871
765	0.699316	0.287231
766	0.649365	0.284009
767	0.599414	0.281592
768	0.549463	0.278369
769	0.499512	0.277563
770	0.449561	0.275952
771	0.399609	0.275146
772	0.349658	0.274341
773	0.299707	0.273535
774	0.249756	0.272729
775	0.199805	0.250171
776	0.149854	0.178467
777	0.0999023	0.0979004
778	0.0499512	0.0229736
779	0	-0.0463135
780	-0.0499512	-0.111572
781	-0.0999023	-0.161523
782	-0.149854	-0.194556
783	-0.199805	-0.215503
784	-0.249756	-0.229199
785	-0.299707	-0.238062
786	-0.349658	-0.243701
787	-0.399609	-0.246924
788	-0.449561	-0.248535
789	-0.499512	-0.250146
790	-0.549463	-0.250952
791	-0.599414	-0.250952
792	-0.649365	-0.250952
793	-0.699316	-0.250146
794	-0.749268	-0.250146
795	-0.799219	-0.249341
796	-0.84917	-0.249341
797	-0.899121	-0.249341
798	-0.949072	-0.249341
799	-0.999023	-0.249341
800	-1.00144	-0.248535
801	-0.951489	-0.249341
802	-0.901538	-0.249341
803	-0.851587	-0.250952
804	-0.801636	-0.251758
805	-0.751685	-0.253369
806	-0.701733	-0.25498
807	-0.651782	-0.254175
808	-0.601831	-0.221948
809	-0.55188	-0.180859
810	-0.501929	-0.140576
811	-0.451978	-0.105933
812	-0.402026	-0.0753174
813	-0.352075	-0.0487305
814	-0.302124	-0.0237549
815	-0.252173	-0.00119629
816	-0.202222	0.0213623
817	-0.152271	0.0415039
818	-0.102319	0.0624512
819	-0.0523682	0.0842041
820	-0.00241699	0.107568

## Sheet: ELJ+5% Z Rep 1
0	-0.000805664	0.0157227			Voltaje Ox	Corriente Ox	Voltaje Re	Corriente Re
1	0.0491455	0.0165283		1	0.397192	0.424194	-0.302124	-0.255786
2	0.0990967	0.0535889		2	0.397192	0.424194	-0.302124	-0.25498
3	0.149048	0.12207		3	0.397192	0.424194	-0.302124	-0.255786
4	0.198999	0.204248		4	0.397192	0.424194	-0.302124	-0.255786
5	0.24895	0.292065		5	0.397192	0.424194	-0.302124	-0.25498
6	0.298901	0.373437		6	0.397192	0.424194	-0.302124	-0.25498
7	0.348853	0.424194		7	0.397192	0.424194	-0.302124	-0.255786
8	0.398804	0.424194		8	0.397192	0.424194	-0.302124	-0.25498
9	0.448755	0.424194		9	0.397192	0.424194	-0.302124	-0.25498
10	0.498706	0.424194		10	0.397192	0.424194	-0.302124	-0.25498
11	0.548657	0.424194		Average	0.397192	0.424194	-0.302124	-0.255786
12	0.598608	0.424194		St dev	5.85139e-17	0	0	0.000416043
13	0.64856	0.424194		Error Sup	0.397192	0.424194	-0.302124	-0.25537
14	0.698511	0.424194		Error Inf	0.397192	0.424194	-0.302124	-0.256202
15	0.748462	0.424194
16	0.798413	0.424194
17	0.848364	0.424194
18	0.898315	0.397607
19	0.948267	0.374243
20	0.998218	0.354907
21	0.999023	0.340405
22	0.949072	0.329932
23	0.899121	0.321875
24	0.84917	0.313818
25	0.799219	0.308179
26	0.749268	0.30415
27	0.699316	0.300928
28	0.649365	0.298511
29	0.599414	0.296094
30	0.549463	0.294482
31	0.499512	0.292871
32	0.449561	0.290454
33	0.399609	0.288843
34	0.349658	0.288037
35	0.299707	0.286426
36	0.249756	0.286426
37	0.199805	0.284814
38	0.149854	0.205054
39	0.0999023	0.108374
40	0.0499512	0.0141113
41	0	-0.0704834
42	-0.0499512	-0.136548
43	-0.0999023	-0.177637
44	-0.149854	-0.204224
45	-0.199805	-0.221948
46	-0.249756	-0.233228
47	-0.299707	-0.240479
48	-0.349658	-0.245312
49	-0.399609	-0.247729
50	-0.449561	-0.249341
51	-0.499512	-0.250952
52	-0.549463	-0.250952
53	-0.599414	-0.251758
54	-0.649365	-0.251758
55	-0.699316	-0.251758
56	-0.749268	-0.251758
57	-0.799219	-0.250952
58	-0.84917	-0.250952
59	-0.899121	-0.250952
60	-0.949072	-0.250146
61	-0.999023	-0.250146
62	-1.00144	-0.250146
63	-0.951489	-0.250146
64	-0.901538	-0.250146
65	-0.851587	-0.250952
66	-0.801636	-0.252563
67	-0.751685	-0.254175
68	-0.701733	-0.255786
69	-0.651782	-0.246924
70	-0.601831	-0.198584
71	-0.55188	-0.143799
72	-0.501929	-0.0962646
73	-0.451978	-0.0567871
74	-0.402026	-0.0237549
75	-0.352075	0.00202637
76	-0.302124	0.024585
77	-0.252173	0.0447266
78	-0.202222	0.0624512
79	-0.152271	0.0777588
80	-0.102319	0.0938721
81	-0.0523682	0.110791
82	-0.00241699	0.129321
83	0.0475342	0.152686
84	0.0974854	0.179272
85	0.147437	0.222778
86	0.197388	0.275146
87	0.247339	0.337183
88	0.29729	0.398413
89	0.347241	0.424194
90	0.397192	0.424194
91	0.447144	0.424194
92	0.497095	0.424194
93	0.547046	0.424194
94	0.596997	0.424194
95	0.646948	0.424194
96	0.696899	0.424194
97	0.746851	0.424194
98	0.796802	0.424194
99	0.846753	0.424194
100	0.896704	0.40647
101	0.946655	0.379077
102	0.996606	0.357324
103	0.999023	0.3396
104	0.949072	0.325098
105	0.899121	0.316235
106	0.84917	0.308179
107	0.799219	0.301733
108	0.749268	0.296899
109	0.699316	0.293677
110	0.649365	0.290454
111	0.599414	0.288843
112	0.549463	0.28562
113	0.499512	0.284814
114	0.449561	0.284009
115	0.399609	0.282397
116	0.349658	0.280786
117	0.299707	0.27998
118	0.249756	0.279175
119	0.199805	0.275146
120	0.149854	0.201025
121	0.0999023	0.112402
122	0.0499512	0.0286133
123	0	-0.0487305
124	-0.0499512	-0.116406
125	-0.0999023	-0.165552
126	-0.149854	-0.196973
127	-0.199805	-0.217114
128	-0.249756	-0.230811
129	-0.299707	-0.238867
130	-0.349658	-0.243701
131	-0.399609	-0.247729
132	-0.449561	-0.249341
133	-0.499512	-0.250146
134	-0.549463	-0.251758
135	-0.599414	-0.251758
136	-0.649365	-0.251758
137	-0.699316	-0.251758
138	-0.749268	-0.251758
139	-0.799219	-0.251758
140	-0.84917	-0.250952
141	-0.899121	-0.250952
142	-0.949072	-0.250146
143	-0.999023	-0.250952
144	-1.00144	-0.249341
145	-0.951489	-0.250146
146	-0.901538	-0.250952
147	-0.851587	-0.250952
148	-0.801636	-0.252563
149	-0.751685	-0.254175
150	-0.701733	-0.25498
151	-0.651782	-0.245312
152	-0.601831	-0.201001
153	-0.55188	-0.15105
154	-0.501929	-0.105933
155	-0.451978	-0.0688721
156	-0.402026	-0.0374512
157	-0.352075	-0.0108643
158	-0.302124	0.0116943
159	-0.252173	0.0326416
160	-0.202222	0.0519775
161	-0.152271	0.0688965
162	-0.102319	0.0866211
163	-0.0523682	0.10354
164	-0.00241699	0.122876
165	0.0475342	0.147046
166	0.0974854	0.172021
167	0.147437	0.21311
168	0.197388	0.263062
169	0.247339	0.321875
170	0.29729	0.381494
171	0.347241	0.424194
172	0.397192	0.424194
173	0.447144	0.424194
174	0.497095	0.424194
175	0.547046	0.424194
176	0.596997	0.424194
177	0.646948	0.424194
178	0.696899	0.424194
179	0.746851	0.424194
180	0.796802	0.424194
181	0.846753	0.424194
182	0.896704	0.413721
183	0.946655	0.387134
184	0.996606	0.36377
185	0.999023	0.343628
186	0.949072	0.326709
187	0.899121	0.31543
188	0.84917	0.305762
189	0.799219	0.299316
190	0.749268	0.294482
191	0.699316	0.29126
192	0.649365	0.287231
193	0.599414	0.284814
194	0.549463	0.282397
195	0.499512	0.27998
196	0.449561	0.27998
197	0.399609	0.279175
198	0.349658	0.277563
199	0.299707	0.277563
200	0.249756	0.275952
201	0.199805	0.256616
202	0.149854	0.180884
203	0.0999023	0.0970947
204	0.0499512	0.019751
205	0	-0.0503418
206	-0.0499512	-0.114795
207	-0.0999023	-0.163135
208	-0.149854	-0.195361
209	-0.199805	-0.216309
210	-0.249756	-0.230005
211	-0.299707	-0.238867
212	-0.349658	-0.243701
213	-0.399609	-0.247729
214	-0.449561	-0.249341
215	-0.499512	-0.250952
216	-0.549463	-0.250952
217	-0.599414	-0.251758
218	-0.649365	-0.251758
219	-0.699316	-0.251758
220	-0.749268	-0.250952
221	-0.799219	-0.250952
222	-0.84917	-0.250952
223	-0.899121	-0.250952
224	-0.949072	-0.250146
225	-0.999023	-0.250146
226	-1.00144	-0.250146
227	-0.951489	-0.249341
228	-0.901538	-0.250146
229	-0.851587	-0.250952
230	-0.801636	-0.252563
231	-0.751685	-0.253369
232	-0.701733	-0.255786
233	-0.651782	-0.247729
234	-0.601831	-0.205029
235	-0.55188	-0.156689
236	-0.501929	-0.113184
237	-0.451978	-0.076123
238	-0.402026	-0.0455078
239	-0.352075	-0.0197266
240	-0.302124	0.0036377
241	-0.252173	0.0253906
242	-0.202222	0.0455322
243	-0.152271	0.0632568
244	-0.102319	0.0809814
245	-0.0523682	0.100317
246	-0.00241699	0.119653
247	0.0475342	0.144629
248	0.0974854	0.169604
249	0.147437	0.211499
250	0.197388	0.26145
251	0.247339	0.318652
252	0.29729	0.377466
253	0.347241	0.424194
254	0.397192	0.424194
255	0.447144	0.424194
256	0.497095	0.424194
257	0.547046	0.424194
258	0.596997	0.424194
259	0.646948	0.424194
260	0.696899	0.424194
261	0.746851	0.424194
262	0.796802	0.424194
263	0.846753	0.424194
264	0.896704	0.411304
265	0.946655	0.383911
266	0.996606	0.358936
267	0.999023	0.338794
268	0.949072	0.324292
269	0.899121	0.312207
270	0.84917	0.303345
271	0.799219	0.296899
272	0.749268	0.292871
273	0.699316	0.288037
274	0.649365	0.28562
275	0.599414	0.283203
276	0.549463	0.281592
277	0.499512	0.27998
278	0.449561	0.279175
279	0.399609	0.277563
280	0.349658	0.276758
281	0.299707	0.275952
282	0.249756	0.275146
283	0.199805	0.250977
284	0.149854	0.174438
285	0.0999023	0.0930664
286	0.0499512	0.0181396
287	0	-0.0487305
288	-0.0499512	-0.110767
289	-0.0999023	-0.159912
290	-0.149854	-0.19375
291	-0.199805	-0.214697
292	-0.249756	-0.229199
293	-0.299707	-0.238062
294	-0.349658	-0.243701
295	-0.399609	-0.247729
296	-0.449561	-0.249341
297	-0.499512	-0.250952
298	-0.549463	-0.251758
299	-0.599414	-0.251758
300	-0.649365	-0.251758
301	-0.699316	-0.251758
302	-0.749268	-0.250952
303	-0.799219	-0.250952
304	-0.84917	-0.250952
305	-0.899121	-0.250952
306	-0.949072	-0.250146
307	-0.999023	-0.250146
308	-1.00144	-0.250146
309	-0.951489	-0.249341
310	-0.901538	-0.250146
311	-0.851587	-0.251758
312	-0.801636	-0.252563
313	-0.751685	-0.254175
314	-0.701733	-0.255786
315	-0.651782	-0.247729
316	-0.601831	-0.206641
317	-0.55188	-0.160718
318	-0.501929	-0.118018
319	-0.451978	-0.0817627
320	-0.402026	-0.0511475
321	-0.352075	-0.0245605
322	-0.302124	-0.00119629
323	-0.252173	0.0205566
324	-0.202222	0.0406982
325	-0.152271	0.0592285
326	-0.102319	0.0785645
327	-0.0523682	0.0970947
328	-0.00241699	0.117236
329	0.0475342	0.141406
330	0.0974854	0.166382
331	0.147437	0.207471
332	0.197388	0.257422
333	0.247339	0.312207
334	0.29729	0.370215
335	0.347241	0.424194
336	0.397192	0.424194
337	0.447144	0.424194
338	0.497095	0.424194
339	0.547046	0.424194
340	0.596997	0.424194
341	0.646948	0.424194
342	0.696899	0.424194
343	0.746851	0.424194
344	0.796802	0.424194
345	0.846753	0.424194
346	0.896704	0.412109
347	0.946655	0.384717
348	0.996606	0.360547
349	0.999023	0.340405
350	0.949072	0.324292
351	0.899121	0.312207
352	0.84917	0.303345
353	0.799219	0.296899
354	0.749268	0.292065
355	0.699316	0.288037
356	0.649365	0.28562
357	0.599414	0.282397
358	0.549463	0.281592
359	0.499512	0.27998
360	0.449561	0.278369
361	0.399609	0.278369
362	0.349658	0.277563
363	0.299707	0.275952
364	0.249756	0.275952
365	0.199805	0.24856
366	0.149854	0.171216
367	0.0999023	0.0914551
368	0.0499512	0.017334
369	0	-0.0503418
370	-0.0499512	-0.112378
371	-0.0999023	-0.161523
372	-0.149854	-0.194556
373	-0.199805	-0.215503
374	-0.249756	-0.229199
375	-0.299707	-0.238062
376	-0.349658	-0.243701
377	-0.399609	-0.247729
378	-0.449561	-0.250146
379	-0.499512	-0.250952
380	-0.549463	-0.251758
381	-0.599414	-0.250952
382	-0.649365	-0.251758
383	-0.699316	-0.251758
384	-0.749268	-0.250952
385	-0.799219	-0.250952
386	-0.84917	-0.250146
387	-0.899121	-0.250146
388	-0.949072	-0.250146
389	-0.999023	-0.250146
390	-1.00144	-0.249341
391	-0.951489	-0.249341
392	-0.901538	-0.250146
393	-0.851587	-0.250952
394	-0.801636	-0.252563
395	-0.751685	-0.253369
396	-0.701733	-0.25498
397	-0.651782	-0.250146
398	-0.601831	-0.209058
399	-0.55188	-0.163135
400	-0.501929	-0.122046
401	-0.451978	-0.0865967
402	-0.402026	-0.0551758
403	-0.352075	-0.0285889
404	-0.302124	-0.00522461
405	-0.252173	0.0165283
406	-0.202222	0.0366699
407	-0.152271	0.0568115
408	-0.102319	0.0761475
409	-0.0523682	0.0938721
410	-0.00241699	0.115625
411	0.0475342	0.139795
412	0.0974854	0.164771
413	0.147437	0.205054
414	0.197388	0.253394
415	0.247339	0.307373
416	0.29729	0.365381
417	0.347241	0.421777
418	0.397192	0.424194
419	0.447144	0.424194
420	0.497095	0.424194
421	0.547046	0.424194
422	0.596997	0.424194
423	0.646948	0.424194
424	0.696899	0.424194
425	0.746851	0.424194
426	0.796802	0.424194
427	0.846753	0.424194
428	0.896704	0.415332
429	0.946655	0.387939
430	0.996606	0.364575
431	0.999023	0.342017
432	0.949072	0.325903
433	0.899121	0.313818
434	0.84917	0.304956
435	0.799219	0.297705
436	0.749268	0.292871
437	0.699316	0.289648
438	0.649365	0.286426
439	0.599414	0.284009
440	0.549463	0.282397
441	0.499512	0.280786
442	0.449561	0.27998
443	0.399609	0.278369
444	0.349658	0.277563
445	0.299707	0.276758
446	0.249756	0.275952
447	0.199805	0.246948
448	0.149854	0.169604
449	0.0999023	0.0906494
450	0.0499512	0.0165283
451	0	-0.0511475
452	-0.0499512	-0.113989
453	-0.0999023	-0.162329
454	-0.149854	-0.195361
455	-0.199805	-0.216309
456	-0.249756	-0.230005
457	-0.299707	-0.238867
458	-0.349658	-0.243701
459	-0.399609	-0.246924
460	-0.449561	-0.249341
461	-0.499512	-0.250952
462	-0.549463	-0.251758
463	-0.599414	-0.251758
464	-0.649365	-0.251758
465	-0.699316	-0.251758
466	-0.749268	-0.250952
467	-0.799219	-0.250952
468	-0.84917	-0.250146
469	-0.899121	-0.250146
470	-0.949072	-0.250146
471	-0.999023	-0.250146
472	-1.00144	-0.249341
473	-0.951489	-0.249341
474	-0.901538	-0.250146
475	-0.851587	-0.250952
476	-0.801636	-0.252563
477	-0.751685	-0.253369
478	-0.701733	-0.25498
479	-0.651782	-0.250952
480	-0.601831	-0.21228
481	-0.55188	-0.167163
482	-0.501929	-0.126074
483	-0.451978	-0.090625
484	-0.402026	-0.0592041
485	-0.352075	-0.0326172
486	-0.302124	-0.0076416
487	-0.252173	0.0141113
488	-0.202222	0.0350586
489	-0.152271	0.0543945
490	-0.102319	0.0745361
491	-0.0523682	0.0930664
492	-0.00241699	0.114014
493	0.0475342	0.138989
494	0.0974854	0.163965
495	0.147437	0.202637
496	0.197388	0.249365
497	0.247339	0.303345
498	0.29729	0.360547
499	0.347241	0.417749
500	0.397192	0.424194
501	0.447144	0.424194
502	0.497095	0.424194
503	0.547046	0.424194
504	0.596997	0.424194
505	0.646948	0.424194
506	0.696899	0.424194
507	0.746851	0.424194
508	0.796802	0.424194
509	0.846753	0.424194
510	0.896704	0.418555
511	0.946655	0.391968
512	0.996606	0.366992
513	0.999023	0.346045
514	0.949072	0.329126
515	0.899121	0.316235
516	0.84917	0.306567
517	0.799219	0.300122
518	0.749268	0.295288
519	0.699316	0.288843
520	0.649365	0.287231
521	0.599414	0.284814
522	0.549463	0.282397
523	0.499512	0.281592
524	0.449561	0.27998
525	0.399609	0.279175
526	0.349658	0.278369
527	0.299707	0.277563
528	0.249756	0.276758
529	0.199805	0.246143
530	0.149854	0.169604
531	0.0999023	0.0890381
532	0.0499512	0.0165283
533	0	-0.0511475
534	-0.0499512	-0.113184
535	-0.0999023	-0.163135
536	-0.149854	-0.195361
537	-0.199805	-0.216309
538	-0.249756	-0.229199
539	-0.299707	-0.238867
540	-0.349658	-0.244507
541	-0.399609	-0.247729
542	-0.449561	-0.249341
543	-0.499512	-0.250952
544	-0.549463	-0.251758
545	-0.599414	-0.251758
546	-0.649365	-0.251758
547	-0.699316	-0.250952
548	-0.749268	-0.250952
549	-0.799219	-0.250952
550	-0.84917	-0.250146
551	-0.899121	-0.250146
552	-0.949072	-0.250146
553	-0.999023	-0.250146
554	-1.00144	-0.249341
555	-0.951489	-0.250146
556	-0.901538	-0.250146
557	-0.851587	-0.250952
558	-0.801636	-0.252563
559	-0.751685	-0.253369
560	-0.701733	-0.255786
561	-0.651782	-0.251758
562	-0.601831	-0.213892
563	-0.55188	-0.16958
564	-0.501929	-0.128491
565	-0.451978	-0.0938477
566	-0.402026	-0.0616211
567	-0.352075	-0.0350342
568	-0.302124	-0.0108643
569	-0.252173	0.0116943
570	-0.202222	0.0326416
571	-0.152271	0.0519775
572	-0.102319	0.0729248
573	-0.0523682	0.0922607
574	-0.00241699	0.112402
575	0.0475342	0.138184
576	0.0974854	0.161548
577	0.147437	0.20022
578	0.197388	0.246143
579	0.247339	0.299316
580	0.29729	0.356519
581	0.347241	0.416138
582	0.397192	0.424194
583	0.447144	0.424194
584	0.497095	0.424194
585	0.547046	0.424194
586	0.596997	0.424194
587	0.646948	0.424194
588	0.696899	0.424194
589	0.746851	0.424194
590	0.796802	0.424194
591	0.846753	0.424194
592	0.896704	0.420972
593	0.946655	0.394385
594	0.996606	0.370215
595	0.999023	0.348462
596	0.949072	0.331543
597	0.899121	0.317847
598	0.84917	0.30979
599	0.799219	0.300928
600	0.749268	0.295288
601	0.699316	0.29126
602	0.649365	0.287231
603	0.599414	0.28562
604	0.549463	0.283203
605	0.499512	0.281592
606	0.449561	0.280786
607	0.399609	0.27998
608	0.349658	0.278369
609	0.299707	0.277563
610	0.249756	0.276758
611	0.199805	0.245337
612	0.149854	0.168799
613	0.0999023	0.0890381
614	0.0499512	0.0157227
615	0	-0.0519531
616	-0.0499512	-0.114795
617	-0.0999023	-0.16394
618	-0.149854	-0.196167
619	-0.199805	-0.216309
620	-0.249756	-0.230005
621	-0.299707	-0.238867
622	-0.349658	-0.244507
623	-0.399609	-0.247729
624	-0.449561	-0.250146
625	-0.499512	-0.250952
626	-0.549463	-0.250952
627	-0.599414	-0.251758
628	-0.649365	-0.250952
629	-0.699316	-0.250952
630	-0.749268	-0.250952
631	-0.799219	-0.250952
632	-0.84917	-0.250146
633	-0.899121	-0.250146
634	-0.949072	-0.250146
635	-0.999023	-0.250146
636	-1.00144	-0.249341
637	-0.951489	-0.249341
638	-0.901538	-0.250146
639	-0.851587	-0.250952
640	-0.801636	-0.252563
641	-0.751685	-0.253369
642	-0.701733	-0.25498
643	-0.651782	-0.252563
644	-0.601831	-0.215503
645	-0.55188	-0.171191
646	-0.501929	-0.130908
647	-0.451978	-0.0962646
648	-0.402026	-0.0648437
649	-0.352075	-0.0382568
650	-0.302124	-0.0132812
651	-0.252173	0.00927734
652	-0.202222	0.0310303
653	-0.152271	0.0495605
654	-0.102319	0.0705078
655	-0.0523682	0.0898438
656	-0.00241699	0.111597
657	0.0475342	0.136572
658	0.0974854	0.159937
659	0.147437	0.197803
660	0.197388	0.243726
661	0.247339	0.296899
662	0.29729	0.35249
663	0.347241	0.412915
664	0.397192	0.424194
665	0.447144	0.424194
666	0.497095	0.424194
667	0.547046	0.424194
668	0.596997	0.424194
669	0.646948	0.424194
670	0.696899	0.424194
671	0.746851	0.424194
672	0.796802	0.424194
673	0.846753	0.424194
674	0.896704	0.423389
675	0.946655	0.396802
676	0.996606	0.372632
677	0.999023	0.350879
678	0.949072	0.33396
679	0.899121	0.320264
680	0.84917	0.30979
681	0.799219	0.302539
682	0.749268	0.296899
683	0.699316	0.292871
684	0.649365	0.289648
685	0.599414	0.286426
686	0.549463	0.284009
687	0.499512	0.282397
688	0.449561	0.281592
689	0.399609	0.27998
690	0.349658	0.27998
691	0.299707	0.277563
692	0.249756	0.277563
693	0.199805	0.246143
694	0.149854	0.167993
695	0.0999023	0.0882324
696	0.0499512	0.014917
697	0	-0.0519531
698	-0.0499512	-0.115601
699	-0.0999023	-0.16394
700	-0.149854	-0.196167
701	-0.199805	-0.217114
702	-0.249756	-0.230811
703	-0.299707	-0.238867
704	-0.349658	-0.244507
705	-0.399609	-0.246924
706	-0.449561	-0.249341
707	-0.499512	-0.250952
708	-0.549463	-0.250952
709	-0.599414	-0.250952
710	-0.649365	-0.250952
711	-0.699316	-0.250952
712	-0.749268	-0.250952
713	-0.799219	-0.250146
714	-0.84917	-0.250146
715	-0.899121	-0.250146
716	-0.949072	-0.249341
717	-0.999023	-0.249341
718	-1.00144	-0.249341
719	-0.951489	-0.249341
720	-0.901538	-0.250146
721	-0.851587	-0.250952
722	-0.801636	-0.252563
723	-0.751685	-0.253369
724	-0.701733	-0.25498
725	-0.651782	-0.253369
726	-0.601831	-0.21792
727	-0.55188	-0.174414
728	-0.501929	-0.134131
729	-0.451978	-0.0986816
730	-0.402026	-0.0672607
731	-0.352075	-0.0406738
732	-0.302124	-0.0156982
733	-0.252173	0.00686035
734	-0.202222	0.0286133
735	-0.152271	0.0487549
736	-0.102319	0.0688965
737	-0.0523682	0.0890381
738	-0.00241699	0.110791
739	0.0475342	0.134155
740	0.0974854	0.159131
741	0.147437	0.196191
742	0.197388	0.241309
743	0.247339	0.292871
744	0.29729	0.350073
745	0.347241	0.411304
746	0.397192	0.424194
747	0.447144	0.424194
748	0.497095	0.424194
749	0.547046	0.424194
750	0.596997	0.424194
751	0.646948	0.424194
752	0.696899	0.424194
753	0.746851	0.424194
754	0.796802	0.424194
755	0.846753	0.424194
756	0.896704	0.424194
757	0.946655	0.399219
758	0.996606	0.375049
759	0.999023	0.353296
760	0.949072	0.336377
761	0.899121	0.322681
762	0.84917	0.312207
763	0.799219	0.30415
764	0.749268	0.298511
765	0.699316	0.293677
766	0.649365	0.289648
767	0.599414	0.287231
768	0.549463	0.28562
769	0.499512	0.284009
770	0.449561	0.282397
771	0.399609	0.280786
772	0.349658	0.27998
773	0.299707	0.279175
774	0.249756	0.278369
775	0.199805	0.245337
776	0.149854	0.167993
777	0.0999023	0.0890381
778	0.0499512	0.0157227
779	0	-0.0519531
780	-0.0499512	-0.115601
781	-0.0999023	-0.164746
782	-0.149854	-0.196973
783	-0.199805	-0.217114
784	-0.249756	-0.230005
785	-0.299707	-0.238867
786	-0.349658	-0.243701
787	-0.399609	-0.246924
788	-0.449561	-0.249341
789	-0.499512	-0.250146
790	-0.549463	-0.250952
791	-0.599414	-0.250952
792	-0.649365	-0.250952
793	-0.699316	-0.250952
794	-0.749268	-0.250952
795	-0.799219	-0.250952
796	-0.84917	-0.250146
797	-0.899121	-0.250146
798	-0.949072	-0.249341
799	-0.999023	-0.249341
800	-1.00144	-0.249341
801	-0.951489	-0.249341
802	-0.901538	-0.250146
803	-0.851587	-0.250952
804	-0.801636	-0.251758
805	-0.751685	-0.253369
806	-0.701733	-0.25498
807	-0.651782	-0.254175
808	-0.601831	-0.219531
809	-0.55188	-0.176831
810	-0.501929	-0.136548
811	-0.451978	-0.100293
812	-0.402026	-0.0696777
813	-0.352075	-0.0422852
814	-0.302124	-0.0173096
815	-0.252173	0.00524902
816	-0.202222	0.027002
817	-0.152271	0.0471436
818	-0.102319	0.0672852
819	-0.0523682	0.0874268
820	-0.00241699	0.10918

[truncated: 71 more sheets: ELJ+5% Z Rep 2, ELJ+6% Z Rep 1, ELJ+6% Z Rep 2, ELJ+7% Z Rep 1, ELJ+7% Z Rep 2, ELJ+8% Z Rep 1, ELJ+8% Z Rep 2, ELJ+9% Z Rep 1, ELJ+9% Z Rep 2, ELJ+10% Z Rep 1, ELJ+10% Z Rep 2, ET+1% Z Rep 1, ET+1% Z Rep 2, ET+2% Z Rep 1, ET+2% Z Rep 2, ET+3% Z Rep 1, ET+3% Z Rep 2, ET+4% Z Rep 1, ET+4% Z Rep 2, ET+5% Z Rep 1 …]
