# Supplementary material for: Portable Miniaturized IoT-Enabled Point-of-Care Device for Electrochemical Sensing of Zopiclone in Cocktails
Source: Biosensors (Basel). 2024 Nov 16;14(11):557. doi: 10.3390/bios14110557 (PMC11591615; doi:10.3390/bios14110557)
Supplement: Supplementary file 1 [file biosensors-14-00557-s001.zip › Supplementary Material S2.xlsm]

## Sheet: Summary
		Type B			Average (10 by 10)
				0	0.0374756
	1	0.0374756		10	0.0373145
	2	0.0487549		20	0.0212817
	3	0.0479492		30	0.0180591
	4	0.0423096		40	0.0190259
	5	0.0415039		50	0.018623
	6	0.0656738		60	0.0188647
	7	0.0253906		70	0.0212817
	8	0.0229736		80	0.0218457
	9	0.0189453		90	0.0227319
	10	0.022168		100	0.0206372
	11	0.0237793		110	0.0195898
	12	0.022168		120	0.0201538
	13	0.022168		130	0.0201538
	14	0.019751		140	0.0207983
	15	0.0205566		150	0.0199121
	16	0.019751		160	0.0210579
	17	0.022168		170	0.0207983
	18	0.0229736		180	0.021604
	19	0.019751		190	0.021604
	20	0.019751		200	0.0218457
	21	0.017334
	22	0.017334
	23	0.0181396
	24	0.0181396
	25	0.0181396
	26	0.0181396
	27	0.0189453
	28	0.019751
	29	0.0181396
	30	0.0165283
	31	0.0181396
	32	0.017334
	33	0.0181396
	34	0.017334
	35	0.022168
	36	0.0205566
	37	0.0189453
	38	0.0181396
	39	0.0213623
	40	0.0181396
	41	0.0181396
	42	0.019751
	43	0.0181396
	44	0.0189453
	45	0.0181396
	46	0.0181396
	47	0.0205566
	48	0.0181396
	49	0.0181396
	50	0.0181396
	51	0.0181396
	52	0.0181396
	53	0.019751
	54	0.019751
	55	0.0181396
	56	0.0181396
	57	0.0189453
	58	0.0181396
	59	0.0205566
	60	0.0189453
	61	0.019751
	62	0.0237793
	63	0.022168
	64	0.0213623
	65	0.0205566
	66	0.0213623
	67	0.019751
	68	0.0213623
	69	0.022168
	70	0.0205566
	71	0.022168
	72	0.0205566
	73	0.022168
	74	0.0213623
	75	0.022168
	76	0.022168
	77	0.0189453
	78	0.0229736
	79	0.022168
	80	0.0237793
	81	0.0229736
	82	0.0229736
	83	0.022168
	84	0.0237793
	85	0.0237793
	86	0.0229736
	87	0.0213623
	88	0.0237793
	89	0.022168
	90	0.0213623
	91	0.0205566
	92	0.022168
	93	0.0205566
	94	0.0205566
	95	0.0213623
	96	0.0205566
	97	0.0205566
	98	0.019751
	99	0.0205566
	100	0.019751
	101	0.019751
	102	0.019751
	103	0.0205566
	104	0.019751
	105	0.019751
	106	0.0205566
	107	0.0181396
	108	0.0181396
	109	0.0205566
	110	0.0189453
	111	0.0205566
	112	0.0213623
	113	0.0205566
	114	0.0205566
	115	0.0205566
	116	0.019751
	117	0.019751
	118	0.0189453
	119	0.019751
	120	0.019751
	121	0.019751
	122	0.019751
	123	0.0213623
	124	0.019751
	125	0.0189453
	126	0.0189453
	127	0.0189453
	128	0.019751
	129	0.0213623
	130	0.0229736
	131	0.019751
	132	0.0189453
	133	0.019751
	134	0.0213623
	135	0.022168
	136	0.019751
	137	0.022168
	138	0.019751
	139	0.0237793
	140	0.0205566
	141	0.0213623
	142	0.019751
	143	0.0205566
	144	0.019751
	145	0.0189453
	146	0.019751
	147	0.019751
	148	0.0189453
	149	0.0205566
	150	0.019751
	151	0.0189453
	152	0.019751
	153	0.019751
	154	0.0213623
	155	0.0189453
	156	0.019751
	157	0.019751
	158	0.0205566
	159	0.019751
	160	0.019751
	161	0.0213623
	162	0.0229736
	163	0.0205566
	164	0.0205566
	165	0.0205566
	166	0.0213623
	167	0.0205566
	168	0.019751
	169	0.0205566
	170	0.019751
	171	0.019751
	172	0.0205566
	173	0.0181396
	174	0.0213623
	175	0.022168
	176	0.0189453
	177	0.0213623
	178	0.022168
	179	0.0229736
	180	0.0286133
	181	0.0205566
	182	0.0229736
	183	0.0229736
	184	0.022168
	185	0.0213623
	186	0.0213623
	187	0.0229736
	188	0.0205566
	189	0.019751
	190	0.0213623
	191	0.0205566
	192	0.0213623
	193	0.0229736
	194	0.022168
	195	0.022168

## Sheet: 1.txt
0					Voltaje Ox	Corriente Ox	Voltaje Re	Corriente Re
1				1	-0.00241699	0.0374756	-0.152271	-0.124463
2				2	0.0475342	0.0656738	-0.152271	-0.10271
3				3	0.0475342	0.0713135	-0.102319	-0.0922363
4				4	0.0475342	0.0737305	-0.102319	-0.0874023
5				5	0.0475342	0.0753418	-0.102319	-0.085791
6	0.298901	0.0205566		6	0.0475342	0.0761475	-0.102319	-0.083374
7	0.348853	0.027002		7	0.0475342	0.0761475	-0.102319	-0.0817627
8	0.398804	0.0310303		8	0.0475342	0.0769531	-0.102319	-0.0801514
9	0.448755	0.0334473		9	0.0475342	0.0777588	-0.102319	-0.07854
10	0.498706	0.0350586		10	0.0475342	0.0769531	-0.102319	-0.0769287
11	0.548657	0.0358643		Average	0.0425391	0.0374756	-0.11231	-0.124463
12	0.598608	0.0366699		St dev	0.0157959	0.0122365	0.0210613	0.0144731
13	0.64856	0.0374756		Error Sup	0.058335	0.0497121	-0.0912483	-0.10999
14	0.698511	0.0374756		Error Inf	0.0267431	0.0252391	-0.133371	-0.138936
15	0.748462	0.0374756
16	0.798413	0.0374756
17	0.848364	0.0374756
18	0.898315	0.0366699
19	0.948267	0.0366699
20	0.998218	0.0366699
21	0.999023	0.0366699
22	0.949072	0.0366699
23	0.899121	0.0366699
24	0.84917	0.0366699
25	0.799219	0.0366699
26	0.749268	0.0366699
27	0.699316	0.0366699
28	0.649365	0.0358643
29	0.599414	0.0366699
30	0.549463	0.0366699
31	0.499512	0.0366699
32	0.449561	0.0366699
33	0.399609	0.0350586
34	0.349658	0.0286133
35	0.299707	0.0229736
36	0.249756	0.0165283
37	0.199805	0.0108887
38	0.149854	0.00444336
39	0.0999023	-0.00119629
40	0.0499512	-0.0076416
41	0	-0.0148926
42	-0.0499512	-0.0221436
43	-0.0999023	-0.0277832
44	-0.149854	-0.0358398
45	-0.199805	-0.0422852
46	-0.249756	-0.0511475
47	-0.299707	-0.0583984
48	-0.349658	-0.0664551
49	-0.399609	-0.0737061
50	-0.449561	-0.080957
51	-0.499512	-0.0890137
52	-0.549463	-0.0962646
53	-0.599414	-0.10271
54	-0.649365	-0.109961
55	-0.699316	-0.116406
56	-0.749268	-0.119629
57	-0.799219	-0.122852
58	-0.84917	-0.123657
59	-0.899121	-0.123657
60	-0.949072	-0.124463
61	-0.999023	-0.123657
62	-1.00144	-0.122852
63	-0.951489	-0.122046
64	-0.901538	-0.120435
65	-0.851587	-0.119629
66	-0.801636	-0.118823
67	-0.751685	-0.118018
68	-0.701733	-0.107544
69	-0.651782	-0.095459
70	-0.601831	-0.083374
71	-0.55188	-0.0712891
72	-0.501929	-0.0608154
73	-0.451978	-0.0511475
74	-0.402026	-0.0414795
75	-0.352075	-0.0326172
76	-0.302124	-0.0245605
77	-0.252173	-0.0165039
78	-0.202222	-0.0076416
79	-0.152271	-0.00200195
80	-0.102319	0.00444336
81	-0.0523682	0.0108887
82	-0.00241699	0.0165283
83	0.0475342	0.0213623
84	0.0974854	0.027002
85	0.147437	0.0318359
86	0.197388	0.0382813
87	0.247339	0.0439209
88	0.29729	0.0503662
89	0.347241	0.0568115
90	0.397192	0.0608398
91	0.447144	0.0648682
92	0.497095	0.0656738
93	0.547046	0.0656738
94	0.596997	0.0656738
95	0.646948	0.0640625
96	0.696899	0.0640625
97	0.746851	0.0632568
98	0.796802	0.0616455
99	0.846753	0.0608398
100	0.896704	0.0608398
101	0.946655	0.0592285
102	0.996606	0.0592285
103	0.999023	0.0568115
104	0.949072	0.0568115
105	0.899121	0.0560059
106	0.84917	0.0552002
107	0.799219	0.0543945
108	0.749268	0.0543945
109	0.699316	0.0535889
110	0.649365	0.0519775
111	0.599414	0.0519775
112	0.549463	0.0519775
113	0.499512	0.0511719
114	0.449561	0.0511719
115	0.399609	0.0463379
116	0.349658	0.0374756
117	0.299707	0.0302246
118	0.249756	0.022168
119	0.199805	0.014917
120	0.149854	0.00766602
121	0.0999023	0.0012207
122	0.0499512	-0.00603027
123	0	-0.0132812
124	-0.0499512	-0.0197266
125	-0.0999023	-0.0261719
126	-0.149854	-0.0334229
127	-0.199805	-0.0414795
128	-0.249756	-0.0487305
129	-0.299707	-0.0551758
130	-0.349658	-0.0616211
131	-0.399609	-0.0688721
132	-0.449561	-0.0745117
133	-0.499512	-0.0801514
134	-0.549463	-0.0849854
135	-0.599414	-0.090625
136	-0.649365	-0.095459
137	-0.699316	-0.0986816
138	-0.749268	-0.100293
139	-0.799219	-0.101904
140	-0.84917	-0.10271
141	-0.899121	-0.10271
142	-0.949072	-0.101904
143	-0.999023	-0.101904
144	-1.00144	-0.101904
145	-0.951489	-0.101099
146	-0.901538	-0.100293
147	-0.851587	-0.100293
148	-0.801636	-0.0994873
149	-0.751685	-0.097876
150	-0.701733	-0.0865967
151	-0.651782	-0.076123
152	-0.601831	-0.0640381
153	-0.55188	-0.0543701
154	-0.501929	-0.0447021
155	-0.451978	-0.0350342
156	-0.402026	-0.0277832
157	-0.352075	-0.0205322
158	-0.302124	-0.0124756
159	-0.252173	-0.00603027
160	-0.202222	0.000415039
161	-0.152271	0.00686035
162	-0.102319	0.0125
163	-0.0523682	0.017334
164	-0.00241699	0.0229736
165	0.0475342	0.0278076
166	0.0974854	0.0310303
167	0.147437	0.0366699
168	0.197388	0.0423096
169	0.247339	0.0463379
170	0.29729	0.0519775
171	0.347241	0.0584229
172	0.397192	0.0648682
173	0.447144	0.0688965
174	0.497095	0.0705078
175	0.547046	0.0705078
176	0.596997	0.0713135
177	0.646948	0.0697021
178	0.696899	0.0697021
179	0.746851	0.0688965
180	0.796802	0.0680908
181	0.846753	0.0672852
182	0.896704	0.0656738
183	0.946655	0.0640625
184	0.996606	0.0632568
185	0.999023	0.0624512
186	0.949072	0.0616455
187	0.899121	0.0608398
188	0.84917	0.0600342
189	0.799219	0.0592285
190	0.749268	0.0584229
191	0.699316	0.0568115
192	0.649365	0.0568115
193	0.599414	0.0560059
194	0.549463	0.0560059
195	0.499512	0.0543945
196	0.449561	0.0552002
197	0.399609	0.0463379
198	0.349658	0.0382813
199	0.299707	0.0294189
200	0.249756	0.0213623
201	0.199805	0.0141113
202	0.149854	0.00686035
203	0.0999023	0.0012207
204	0.0499512	-0.00522461
205	0	-0.0116699
206	-0.0499512	-0.0181152
207	-0.0999023	-0.0237549
208	-0.149854	-0.0310059
209	-0.199805	-0.0374512
210	-0.249756	-0.0447021
211	-0.299707	-0.0511475
212	-0.349658	-0.0575928
213	-0.399609	-0.0632324
214	-0.449561	-0.0672607
215	-0.499512	-0.0712891
216	-0.549463	-0.076123
217	-0.599414	-0.0801514
218	-0.649365	-0.0841797
219	-0.699316	-0.0874023
220	-0.749268	-0.0890137
221	-0.799219	-0.090625
222	-0.84917	-0.090625
223	-0.899121	-0.090625
224	-0.949072	-0.090625
225	-0.999023	-0.0914307
226	-1.00144	-0.0922363
227	-0.951489	-0.0914307
228	-0.901538	-0.0914307
229	-0.851587	-0.0922363
230	-0.801636	-0.090625
231	-0.751685	-0.0865967
232	-0.701733	-0.076123
233	-0.651782	-0.0664551
234	-0.601831	-0.0567871
235	-0.55188	-0.0471191
236	-0.501929	-0.0382568
237	-0.451978	-0.0302002
238	-0.402026	-0.0221436
239	-0.352075	-0.0156982
240	-0.302124	-0.00925293
241	-0.252173	-0.00280762
242	-0.202222	0.0036377
243	-0.152271	0.00847168
244	-0.102319	0.0141113
245	-0.0523682	0.019751
246	-0.00241699	0.024585
247	0.0475342	0.0286133
248	0.0974854	0.0326416
249	0.147437	0.0374756
250	0.197388	0.0415039
251	0.247339	0.0471436
252	0.29729	0.0527832
253	0.347241	0.0576172
254	0.397192	0.0632568
255	0.447144	0.0688965
256	0.497095	0.0713135
257	0.547046	0.0729248
258	0.596997	0.0737305
259	0.646948	0.0737305
260	0.696899	0.0721191
261	0.746851	0.0713135
262	0.796802	0.0705078
263	0.846753	0.0688965
264	0.896704	0.0680908
265	0.946655	0.0672852
266	0.996606	0.0656738
267	0.999023	0.0648682
268	0.949072	0.0632568
269	0.899121	0.0624512
270	0.84917	0.0616455
271	0.799219	0.0608398
272	0.749268	0.0600342
273	0.699316	0.0592285
274	0.649365	0.0584229
275	0.599414	0.0568115
276	0.549463	0.0576172
277	0.499512	0.0568115
278	0.449561	0.0535889
279	0.399609	0.0447266
280	0.349658	0.0374756
281	0.299707	0.0286133
282	0.249756	0.0213623
283	0.199805	0.0141113
284	0.149854	0.00847168
285	0.0999023	0.00202637
286	0.0499512	-0.00361328
287	0	-0.0100586
288	-0.0499512	-0.0165039
289	-0.0999023	-0.0221436
290	-0.149854	-0.0285889
291	-0.199805	-0.0350342
292	-0.249756	-0.0422852
293	-0.299707	-0.0479248
294	-0.349658	-0.0543701
295	-0.399609	-0.0592041
296	-0.449561	-0.0632324
297	-0.499512	-0.0680664
298	-0.549463	-0.0720947
299	-0.599414	-0.076123
300	-0.649365	-0.0801514
301	-0.699316	-0.0825684
302	-0.749268	-0.0849854
303	-0.799219	-0.085791
304	-0.84917	-0.0865967
305	-0.899121	-0.0874023
306	-0.949072	-0.0874023
307	-0.999023	-0.0874023
308	-1.00144	-0.0874023
309	-0.951489	-0.0874023
310	-0.901538	-0.0874023
311	-0.851587	-0.0874023
312	-0.801636	-0.0874023
313	-0.751685	-0.0825684
314	-0.701733	-0.0729004
315	-0.651782	-0.0616211
316	-0.601831	-0.0527588
317	-0.55188	-0.0438965
318	-0.501929	-0.0358398
319	-0.451978	-0.0277832
320	-0.402026	-0.0205322
321	-0.352075	-0.0140869
322	-0.302124	-0.0076416
323	-0.252173	-0.00119629
324	-0.202222	0.00444336
325	-0.152271	0.00927734
326	-0.102319	0.014917
327	-0.0523682	0.019751
328	-0.00241699	0.024585
329	0.0475342	0.0286133
330	0.0974854	0.0310303
331	0.147437	0.0366699
332	0.197388	0.0415039
333	0.247339	0.0463379
334	0.29729	0.0519775
335	0.347241	0.0568115
336	0.397192	0.0624512
337	0.447144	0.0680908
338	0.497095	0.0721191
339	0.547046	0.0745361
340	0.596997	0.0753418
341	0.646948	0.0753418
342	0.696899	0.0745361
343	0.746851	0.0729248
344	0.796802	0.0721191
345	0.846753	0.0713135
346	0.896704	0.0697021
347	0.946655	0.0688965
348	0.996606	0.0672852
349	0.999023	0.0664795
350	0.949072	0.0656738
351	0.899121	0.0648682
352	0.84917	0.0640625
353	0.799219	0.0624512
354	0.749268	0.0616455
355	0.699316	0.0608398
356	0.649365	0.0608398
357	0.599414	0.0600342
358	0.549463	0.0592285
359	0.499512	0.0584229
360	0.449561	0.0519775
361	0.399609	0.0431152
362	0.349658	0.0350586
363	0.299707	0.0278076
364	0.249756	0.0213623
365	0.199805	0.0141113
366	0.149854	0.00766602
367	0.0999023	0.00202637
368	0.0499512	-0.00361328
369	0	-0.0100586
370	-0.0499512	-0.0156982
371	-0.0999023	-0.0213379
372	-0.149854	-0.0269775
373	-0.199805	-0.0342285
374	-0.249756	-0.0398682
375	-0.299707	-0.0455078
376	-0.349658	-0.0519531
377	-0.399609	-0.0567871
378	-0.449561	-0.0616211
379	-0.499512	-0.0656494
380	-0.549463	-0.0688721
381	-0.599414	-0.0737061
382	-0.649365	-0.0777344
383	-0.699316	-0.080957
384	-0.749268	-0.0825684
385	-0.799219	-0.083374
386	-0.84917	-0.0841797
387	-0.899121	-0.0849854
388	-0.949072	-0.0849854
389	-0.999023	-0.0849854
390	-1.00144	-0.085791
391	-0.951489	-0.0849854
392	-0.901538	-0.085791
393	-0.851587	-0.0849854
394	-0.801636	-0.085791
395	-0.751685	-0.07854
396	-0.701733	-0.0688721
397	-0.651782	-0.0592041
398	-0.601831	-0.0495361
399	-0.55188	-0.0414795
400	-0.501929	-0.0334229
401	-0.451978	-0.0261719
402	-0.402026	-0.0189209
403	-0.352075	-0.0132812
404	-0.302124	-0.00683594
405	-0.252173	0.000415039
406	-0.202222	0.00524902
407	-0.152271	0.010083
408	-0.102319	0.0157227
409	-0.0523682	0.019751
410	-0.00241699	0.024585
411	0.0475342	0.0286133
412	0.0974854	0.0318359
413	0.147437	0.0366699
414	0.197388	0.0415039
415	0.247339	0.0455322
416	0.29729	0.0503662
417	0.347241	0.0560059
418	0.397192	0.0616455
419	0.447144	0.0672852
420	0.497095	0.0713135
421	0.547046	0.0745361
422	0.596997	0.0753418
423	0.646948	0.0761475
424	0.696899	0.0753418
425	0.746851	0.0753418
426	0.796802	0.0729248
427	0.846753	0.0729248
428	0.896704	0.0713135
429	0.946655	0.0697021
430	0.996606	0.0688965
431	0.999023	0.0680908
432	0.949072	0.0664795
433	0.899121	0.0664795
434	0.84917	0.0656738
435	0.799219	0.0640625
436	0.749268	0.0640625
437	0.699316	0.0632568
438	0.649365	0.0624512
439	0.599414	0.0616455
440	0.549463	0.0608398
441	0.499512	0.0592285
442	0.449561	0.0503662
443	0.399609	0.0415039
444	0.349658	0.0342529
445	0.299707	0.027002
446	0.249756	0.0205566
447	0.199805	0.014917
448	0.149854	0.00766602
449	0.0999023	0.00283203
450	0.0499512	-0.00361328
451	0	-0.00925293
452	-0.0499512	-0.0156982
453	-0.0999023	-0.0197266
454	-0.149854	-0.0261719
455	-0.199805	-0.0326172
456	-0.249756	-0.0382568
457	-0.299707	-0.0447021
458	-0.349658	-0.0495361
459	-0.399609	-0.0551758
460	-0.449561	-0.0592041
461	-0.499512	-0.0632324
462	-0.549463	-0.0680664
463	-0.599414	-0.0712891
464	-0.649365	-0.0753174
465	-0.699316	-0.07854
466	-0.749268	-0.0801514
467	-0.799219	-0.080957
468	-0.84917	-0.0817627
469	-0.899121	-0.0817627
470	-0.949072	-0.0825684
471	-0.999023	-0.0817627
472	-1.00144	-0.083374
473	-0.951489	-0.0825684
474	-0.901538	-0.083374
475	-0.851587	-0.083374
476	-0.801636	-0.083374
477	-0.751685	-0.076123
478	-0.701733	-0.0656494
479	-0.651782	-0.0567871
480	-0.601831	-0.0487305
481	-0.55188	-0.0398682
482	-0.501929	-0.0318115
483	-0.451978	-0.0245605
484	-0.402026	-0.0181152
485	-0.352075	-0.0124756
486	-0.302124	-0.00603027
487	-0.252173	-0.000390625
488	-0.202222	0.00524902
489	-0.152271	0.010083
490	-0.102319	0.014917
491	-0.0523682	0.019751
492	-0.00241699	0.024585
493	0.0475342	0.0286133
494	0.0974854	0.0310303
495	0.147437	0.0358643
496	0.197388	0.0406982
497	0.247339	0.0455322
498	0.29729	0.0503662
499	0.347241	0.0552002
500	0.397192	0.0608398
501	0.447144	0.0664795
502	0.497095	0.0713135
503	0.547046	0.0737305
504	0.596997	0.0753418
505	0.646948	0.0761475
506	0.696899	0.0761475
507	0.746851	0.0761475
508	0.796802	0.0753418
509	0.846753	0.0737305
510	0.896704	0.0729248
511	0.946655	0.0721191
512	0.996606	0.0705078
513	0.999023	0.0697021
514	0.949072	0.0680908
515	0.899121	0.0672852
516	0.84917	0.0664795
517	0.799219	0.0656738
518	0.749268	0.0648682
519	0.699316	0.0640625
520	0.649365	0.0632568
521	0.599414	0.0632568
522	0.549463	0.0616455
523	0.499512	0.0576172
524	0.449561	0.0495605
525	0.399609	0.0415039
526	0.349658	0.0334473
527	0.299707	0.0261963
528	0.249756	0.0205566
529	0.199805	0.0141113
530	0.149854	0.00847168
531	0.0999023	0.00202637
532	0.0499512	-0.00280762
533	0	-0.00844727
534	-0.0499512	-0.0140869
535	-0.0999023	-0.0189209
536	-0.149854	-0.0245605
537	-0.199805	-0.0310059
538	-0.249756	-0.0366455
539	-0.299707	-0.0422852
540	-0.349658	-0.0487305
541	-0.399609	-0.0535645
542	-0.449561	-0.0575928
543	-0.499512	-0.0624268
544	-0.549463	-0.0656494
545	-0.599414	-0.0704834
546	-0.649365	-0.0737061
547	-0.699316	-0.0769287
548	-0.749268	-0.07854
549	-0.799219	-0.0801514
550	-0.84917	-0.0801514
551	-0.899121	-0.0801514
552	-0.949072	-0.0801514
553	-0.999023	-0.080957
554	-1.00144	-0.080957
555	-0.951489	-0.0817627
556	-0.901538	-0.080957
557	-0.851587	-0.080957
558	-0.801636	-0.080957
559	-0.751685	-0.0729004
560	-0.701733	-0.0632324
561	-0.651782	-0.0543701
562	-0.601831	-0.0455078
563	-0.55188	-0.0382568
564	-0.501929	-0.0302002
565	-0.451978	-0.0229492
566	-0.402026	-0.0165039
567	-0.352075	-0.0108643
568	-0.302124	-0.00522461
569	-0.252173	0.000415039
570	-0.202222	0.00524902
571	-0.152271	0.0108887
572	-0.102319	0.0157227
573	-0.0523682	0.019751
574	-0.00241699	0.0237793
575	0.0475342	0.0286133
576	0.0974854	0.0310303
577	0.147437	0.0358643
578	0.197388	0.0406982
579	0.247339	0.0447266
580	0.29729	0.0495605
581	0.347241	0.0552002
582	0.397192	0.0600342
583	0.447144	0.0648682
584	0.497095	0.0697021
585	0.547046	0.0737305
586	0.596997	0.0761475
587	0.646948	0.0769531
588	0.696899	0.0769531
589	0.746851	0.0761475
590	0.796802	0.0753418
591	0.846753	0.0745361
592	0.896704	0.0737305
593	0.946655	0.0729248
594	0.996606	0.0713135
595	0.999023	0.0697021
596	0.949072	0.0697021
597	0.899121	0.0680908
598	0.84917	0.0672852
599	0.799219	0.0664795
600	0.749268	0.0656738
601	0.699316	0.0656738
602	0.649365	0.0640625
603	0.599414	0.0632568
604	0.549463	0.0624512
605	0.499512	0.0568115
606	0.449561	0.0479492
607	0.399609	0.0406982
608	0.349658	0.0334473
609	0.299707	0.0261963
610	0.249756	0.019751
611	0.199805	0.0141113
612	0.149854	0.00927734
613	0.0999023	0.00283203
614	0.0499512	-0.00280762
615	0	-0.0076416
616	-0.0499512	-0.0148926
617	-0.0999023	-0.0181152
618	-0.149854	-0.0237549
619	-0.199805	-0.0302002
620	-0.249756	-0.0358398
621	-0.299707	-0.0414795
622	-0.349658	-0.0463135
623	-0.399609	-0.0511475
624	-0.449561	-0.0559814
625	-0.499512	-0.0600098
626	-0.549463	-0.0640381
627	-0.599414	-0.0680664
628	-0.649365	-0.0720947
629	-0.699316	-0.0745117
630	-0.749268	-0.0769287
631	-0.799219	-0.0777344
632	-0.84917	-0.07854
633	-0.899121	-0.07854
634	-0.949072	-0.07854
635	-0.999023	-0.0793457
636	-1.00144	-0.0793457
637	-0.951489	-0.0801514
638	-0.901538	-0.0801514
639	-0.851587	-0.0801514
640	-0.801636	-0.07854
641	-0.751685	-0.0704834
642	-0.701733	-0.0616211
643	-0.651782	-0.0519531
644	-0.601831	-0.0438965
645	-0.55188	-0.0358398
646	-0.501929	-0.0293945
647	-0.451978	-0.0229492
648	-0.402026	-0.0165039
649	-0.352075	-0.0100586
650	-0.302124	-0.00361328
651	-0.252173	0.000415039
652	-0.202222	0.00686035
653	-0.152271	0.0108887
654	-0.102319	0.0157227
655	-0.0523682	0.019751
656	-0.00241699	0.024585
657	0.0475342	0.0286133
658	0.0974854	0.0318359
659	0.147437	0.0358643
660	0.197388	0.0398926
661	0.247339	0.0455322
662	0.29729	0.0495605
663	0.347241	0.0543945
664	0.397192	0.0592285
665	0.447144	0.0648682
666	0.497095	0.0697021
667	0.547046	0.0737305
668	0.596997	0.0753418
669	0.646948	0.0769531
670	0.696899	0.0777588
671	0.746851	0.0769531
672	0.796802	0.0761475
673	0.846753	0.0753418
674	0.896704	0.0745361
675	0.946655	0.0737305
676	0.996606	0.0721191
677	0.999023	0.0713135
678	0.949072	0.0697021
679	0.899121	0.0688965
680	0.84917	0.0680908
681	0.799219	0.0672852
682	0.749268	0.0672852
683	0.699316	0.0656738
684	0.649365	0.0648682
685	0.599414	0.0648682
686	0.549463	0.0632568
687	0.499512	0.0560059
688	0.449561	0.0479492
689	0.399609	0.0398926
690	0.349658	0.0326416
691	0.299707	0.0261963
692	0.249756	0.019751
693	0.199805	0.014917
694	0.149854	0.00927734
695	0.0999023	0.00283203
696	0.0499512	-0.00200195
697	0	-0.0076416
698	-0.0499512	-0.0132812
699	-0.0999023	-0.0181152
700	-0.149854	-0.0229492
701	-0.199805	-0.0285889
702	-0.249756	-0.0342285
703	-0.299707	-0.0406738
704	-0.349658	-0.0463135
705	-0.399609	-0.0495361
706	-0.449561	-0.0551758
707	-0.499512	-0.0600098
708	-0.549463	-0.0632324
709	-0.599414	-0.0672607
710	-0.649365	-0.0704834
711	-0.699316	-0.0745117
712	-0.749268	-0.076123
713	-0.799219	-0.0769287
714	-0.84917	-0.0777344
715	-0.899121	-0.0769287
716	-0.949072	-0.0777344
717	-0.999023	-0.07854
718	-1.00144	-0.0777344
719	-0.951489	-0.0777344
720	-0.901538	-0.07854
721	-0.851587	-0.07854
722	-0.801636	-0.0769287
723	-0.751685	-0.0680664
724	-0.701733	-0.0592041
725	-0.651782	-0.0503418
726	-0.601831	-0.0422852
727	-0.55188	-0.0350342
728	-0.501929	-0.0269775
729	-0.451978	-0.0213379
730	-0.402026	-0.0148926
731	-0.352075	-0.00844727
732	-0.302124	-0.00441895
733	-0.252173	0.00202637
734	-0.202222	0.00605469
735	-0.152271	0.0108887
736	-0.102319	0.0157227
737	-0.0523682	0.019751
738	-0.00241699	0.024585
739	0.0475342	0.0294189
740	0.0974854	0.0310303
741	0.147437	0.0358643
742	0.197388	0.0406982
743	0.247339	0.0447266
744	0.29729	0.0495605
745	0.347241	0.0543945
746	0.397192	0.0592285
747	0.447144	0.0648682
748	0.497095	0.0688965
749	0.547046	0.0737305
750	0.596997	0.0761475
751	0.646948	0.0769531
752	0.696899	0.0769531
753	0.746851	0.0769531
754	0.796802	0.0769531
755	0.846753	0.0761475
756	0.896704	0.0745361
757	0.946655	0.0745361
758	0.996606	0.0729248
759	0.999023	0.0713135
760	0.949072	0.0697021
761	0.899121	0.0688965
762	0.84917	0.0688965
763	0.799219	0.0672852
764	0.749268	0.0672852
765	0.699316	0.0656738
766	0.649365	0.0656738
767	0.599414	0.0656738
768	0.549463	0.0632568
769	0.499512	0.0552002
770	0.449561	0.0471436
771	0.399609	0.0390869
772	0.349658	0.0326416
773	0.299707	0.0261963
774	0.249756	0.0205566
775	0.199805	0.0141113
776	0.149854	0.00847168
777	0.0999023	0.00283203
778	0.0499512	-0.00200195
779	0	-0.0076416
780	-0.0499512	-0.0132812
781	-0.0999023	-0.0173096
782	-0.149854	-0.0229492
783	-0.199805	-0.0285889
784	-0.249756	-0.0326172
785	-0.299707	-0.0390625
786	-0.349658	-0.0438965
787	-0.399609	-0.0495361
788	-0.449561	-0.0543701
789	-0.499512	-0.0583984
790	-0.549463	-0.0624268
791	-0.599414	-0.0656494
792	-0.649365	-0.0696777
793	-0.699316	-0.0729004
794	-0.749268	-0.0745117
795	-0.799219	-0.0753174
796	-0.84917	-0.076123
797	-0.899121	-0.076123
798	-0.949072	-0.076123
799	-0.999023	-0.0769287
800	-1.00144	-0.076123
801	-0.951489	-0.0769287
802	-0.901538	-0.0769287
803	-0.851587	-0.0769287
804	-0.801636	-0.0737061
805	-0.751685	-0.0656494
806	-0.701733	-0.0567871
807	-0.651782	-0.0487305
808	-0.601831	-0.0406738
809	-0.55188	-0.0326172
810	-0.501929	-0.0261719
811	-0.451978	-0.0205322
812	-0.402026	-0.0140869
813	-0.352075	-0.00844727
814	-0.302124	-0.00361328
815	-0.252173	0.00283203
816	-0.202222	0.00686035
817	-0.152271	0.0116943
818	-0.102319	0.0165283
819	-0.0523682	0.0205566
820	-0.00241699	0.024585

## Sheet: 10.txt
0					Voltaje Ox	Corriente Ox	Voltaje Re	Corriente Re
1				1	-0.00241699	0.022168	-0.0523682	-0.00361328
2				2	-0.00241699	0.0213623	-0.0523682	-0.00361328
3				3	-0.00241699	0.0213623	-0.0523682	-0.00361328
4				4	-0.00241699	0.0213623	-0.0523682	-0.00361328
5				5	-0.00241699	0.0213623	-0.0523682	-0.00280762
6	0.298901	0.0189453		6	-0.00241699	0.0213623	-0.0523682	-0.00361328
7	0.348853	0.0181396		7	-0.00241699	0.0213623	-0.0523682	-0.00280762
8	0.398804	0.0181396		8	-0.00241699	0.0213623	-0.0523682	-0.00361328
9	0.448755	0.0189453		9	-0.00241699	0.0213623	-0.0523682	-0.00280762
10	0.498706	0.019751		10	-0.00241699	0.022168	-0.0523682	-0.00361328
11	0.548657	0.0205566		Average	-0.00241699	0.022168	-0.0523682	-0.00361328
12	0.598608	0.019751		St dev	4.5714e-19	0.000339698	0	0.000389173
13	0.64856	0.019751		Error Sup	-0.00241699	0.0225077	-0.0523682	-0.00322411
14	0.698511	0.0205566		Error Inf	-0.00241699	0.0218283	-0.0523682	-0.00400245
15	0.748462	0.0205566
16	0.798413	0.0205566
17	0.848364	0.0205566
18	0.898315	0.0205566
19	0.948267	0.0205566
20	0.998218	0.0213623
21	0.999023	0.0213623
22	0.949072	0.0213623
23	0.899121	0.0213623
24	0.84917	0.0213623
25	0.799219	0.0213623
26	0.749268	0.0213623
27	0.699316	0.0205566
28	0.649365	0.022168
29	0.599414	0.0213623
30	0.549463	0.0213623
31	0.499512	0.0189453
32	0.449561	0.0181396
33	0.399609	0.0157227
34	0.349658	0.0141113
35	0.299707	0.0125
36	0.249756	0.0116943
37	0.199805	0.010083
38	0.149854	0.00927734
39	0.0999023	0.00847168
40	0.0499512	0.00766602
41	0	0.00686035
42	-0.0499512	0.00524902
43	-0.0999023	0.00524902
44	-0.149854	0.00444336
45	-0.199805	0.00283203
46	-0.249756	0.00202637
47	-0.299707	0.0012207
48	-0.349658	0.000415039
49	-0.399609	-0.000390625
50	-0.449561	-0.000390625
51	-0.499512	-0.00119629
52	-0.549463	-0.00119629
53	-0.599414	-0.00200195
54	-0.649365	-0.00200195
55	-0.699316	-0.00280762
56	-0.749268	-0.00280762
57	-0.799219	-0.00280762
58	-0.84917	-0.00361328
59	-0.899121	-0.00361328
60	-0.949072	-0.00361328
61	-0.999023	-0.00361328
62	-1.00144	-0.00361328
63	-0.951489	-0.00361328
64	-0.901538	-0.00361328
65	-0.851587	-0.00361328
66	-0.801636	-0.00361328
67	-0.751685	-0.00361328
68	-0.701733	-0.00361328
69	-0.651782	-0.00200195
70	-0.601831	0.0012207
71	-0.55188	0.0036377
72	-0.501929	0.00524902
73	-0.451978	0.00686035
74	-0.402026	0.00927734
75	-0.352075	0.010083
76	-0.302124	0.0116943
77	-0.252173	0.0125
78	-0.202222	0.0141113
79	-0.152271	0.0141113
80	-0.102319	0.0157227
81	-0.0523682	0.0165283
82	-0.00241699	0.017334
83	0.0475342	0.0181396
84	0.0974854	0.0181396
85	0.147437	0.0189453
86	0.197388	0.0189453
87	0.247339	0.0189453
88	0.29729	0.019751
89	0.347241	0.019751
90	0.397192	0.019751
91	0.447144	0.019751
92	0.497095	0.0205566
93	0.547046	0.0213623
94	0.596997	0.019751
95	0.646948	0.0205566
96	0.696899	0.019751
97	0.746851	0.0205566
98	0.796802	0.019751
99	0.846753	0.0205566
100	0.896704	0.0205566
101	0.946655	0.0205566
102	0.996606	0.0205566
103	0.999023	0.0213623
104	0.949072	0.0205566
105	0.899121	0.0205566
106	0.84917	0.0205566
107	0.799219	0.019751
108	0.749268	0.0205566
109	0.699316	0.0213623
110	0.649365	0.0205566
111	0.599414	0.0213623
112	0.549463	0.0213623
113	0.499512	0.0205566
114	0.449561	0.0189453
115	0.399609	0.017334
116	0.349658	0.0157227
117	0.299707	0.0141113
118	0.249756	0.0133057
119	0.199805	0.0116943
120	0.0999023	0.00927734
121	0.0499512	0.00766602
122	0	0.00686035
123	-0.0499512	0.00524902
124	-0.0999023	0.00524902
125	-0.149854	0.0036377
126	-0.199805	0.00283203
127	-0.249756	0.00283203
128	-0.299707	0.0012207
129	-0.349658	0.000415039
130	-0.399609	0.000415039
131	-0.449561	-0.000390625
132	-0.499512	-0.000390625
133	-0.549463	-0.00119629
134	-0.599414	-0.00200195
135	-0.649365	-0.00200195
136	-0.699316	-0.00280762
137	-0.749268	-0.00280762
138	-0.799219	-0.00280762
139	-0.84917	-0.00200195
140	-0.899121	-0.00280762
141	-0.949072	-0.00280762
142	-0.999023	-0.00361328
143	-1.00144	-0.00280762
144	-0.951489	-0.00280762
145	-0.901538	-0.00280762
146	-0.851587	-0.00280762
147	-0.801636	-0.00200195
148	-0.751685	-0.00361328
149	-0.701733	-0.00361328
150	-0.651782	-0.00119629
151	-0.601831	0.0012207
152	-0.55188	0.0036377
153	-0.501929	0.00524902
154	-0.451978	0.00766602
155	-0.402026	0.00927734
156	-0.352075	0.0108887
157	-0.302124	0.0116943
158	-0.252173	0.0133057
159	-0.202222	0.0141113
160	-0.152271	0.014917
161	-0.102319	0.0157227
162	-0.0523682	0.0165283
163	-0.00241699	0.017334
164	0.0475342	0.017334
165	0.0974854	0.0181396
166	0.147437	0.0181396
167	0.197388	0.0189453
168	0.247339	0.019751
169	0.29729	0.019751
170	0.347241	0.019751
171	0.397192	0.019751
172	0.447144	0.019751
173	0.497095	0.019751
174	0.547046	0.019751
175	0.596997	0.019751
176	0.646948	0.0205566
177	0.696899	0.019751
178	0.746851	0.0205566
179	0.796802	0.0205566
180	0.846753	0.0205566
181	0.896704	0.0205566
182	0.946655	0.0205566
183	0.996606	0.0205566
184	0.999023	0.0205566
185	0.949072	0.0205566
186	0.899121	0.0213623
187	0.84917	0.0213623
188	0.799219	0.0205566
189	0.749268	0.0213623
190	0.699316	0.0213623
191	0.649365	0.0205566
192	0.599414	0.0213623
193	0.549463	0.0205566
194	0.499512	0.0205566
195	0.449561	0.0189453
196	0.399609	0.017334
197	0.349658	0.0157227
198	0.299707	0.0141113
199	0.249756	0.0125
200	0.199805	0.0108887
201	0.149854	0.010083
202	0.0999023	0.00927734
203	0.0499512	0.00847168
204	0	0.00686035
205	-0.0499512	0.00524902
206	-0.0999023	0.00444336
207	-0.149854	0.00444336
208	-0.199805	0.0036377
209	-0.249756	0.00202637
210	-0.299707	0.00202637
211	-0.349658	0.0012207
212	-0.399609	0.000415039
213	-0.449561	-0.000390625
214	-0.499512	-0.00119629
215	-0.549463	-0.00119629
216	-0.599414	-0.00119629
217	-0.649365	-0.00200195
218	-0.699316	-0.00200195
219	-0.749268	-0.00200195
220	-0.799219	-0.00119629
221	-0.84917	-0.00200195
222	-0.899121	-0.00280762
223	-0.949072	-0.00280762
224	-0.999023	-0.00280762
225	-1.00144	-0.00280762
226	-0.951489	-0.00280762
227	-0.901538	-0.00361328
228	-0.851587	-0.00280762
229	-0.801636	-0.00361328
230	-0.751685	-0.00361328
231	-0.701733	-0.00361328
232	-0.651782	-0.00119629
233	-0.601831	0.0012207
234	-0.55188	0.0036377
235	-0.501929	0.00524902
236	-0.451978	0.00766602
237	-0.402026	0.010083
238	-0.352075	0.0108887
239	-0.302124	0.0116943
240	-0.252173	0.0125
241	-0.202222	0.0141113
242	-0.152271	0.014917
243	-0.102319	0.0157227
244	-0.0523682	0.0157227
245	-0.00241699	0.017334
246	0.0475342	0.0181396
247	0.0974854	0.0181396
248	0.147437	0.0189453
249	0.197388	0.0189453
250	0.247339	0.019751
251	0.29729	0.0189453
252	0.347241	0.019751
253	0.397192	0.019751
254	0.447144	0.0205566
255	0.497095	0.019751
256	0.547046	0.0205566
257	0.596997	0.0205566
258	0.646948	0.019751
259	0.696899	0.0213623
260	0.746851	0.0205566
261	0.796802	0.019751
262	0.846753	0.0205566
263	0.896704	0.0205566
264	0.946655	0.0205566
265	0.996606	0.0205566
266	0.999023	0.0205566
267	0.949072	0.0205566
268	0.899121	0.0205566
269	0.84917	0.0205566
270	0.799219	0.0205566
271	0.749268	0.0213623
272	0.699316	0.0205566
273	0.649365	0.0205566
274	0.599414	0.0205566
275	0.549463	0.0213623
276	0.499512	0.0205566
277	0.449561	0.0189453
278	0.399609	0.0165283
279	0.349658	0.014917
280	0.299707	0.0133057
281	0.249756	0.0133057
282	0.199805	0.0116943
283	0.149854	0.0108887
284	0.0999023	0.00927734
285	0.0499512	0.00766602
286	0	0.00605469
287	-0.0499512	0.00524902
288	-0.0999023	0.00524902
289	-0.149854	0.00444336
290	-0.199805	0.0036377
291	-0.249756	0.00202637
292	-0.299707	0.0012207
293	-0.349658	0.0012207
294	-0.399609	0.0012207
295	-0.449561	-0.000390625
296	-0.499512	-0.000390625
297	-0.549463	-0.00119629
298	-0.599414	-0.00119629
299	-0.649365	-0.00119629
300	-0.699316	-0.00200195
301	-0.749268	-0.00200195
302	-0.799219	-0.00200195
303	-0.84917	-0.00200195
304	-0.899121	-0.00200195
305	-0.949072	-0.00200195
306	-0.999023	-0.00280762
307	-1.00144	-0.00280762
308	-0.951489	-0.00280762
309	-0.901538	-0.00280762
310	-0.851587	-0.00280762
311	-0.801636	-0.00361328
312	-0.751685	-0.00280762
313	-0.701733	-0.00280762
314	-0.651782	-0.000390625
315	-0.601831	0.0012207
316	-0.55188	0.0036377
317	-0.501929	0.00524902
318	-0.451978	0.00766602
319	-0.402026	0.010083
320	-0.352075	0.0108887
321	-0.302124	0.0116943
322	-0.252173	0.0133057
323	-0.202222	0.0141113
324	-0.152271	0.0157227
325	-0.102319	0.0157227
326	-0.0523682	0.0165283
327	-0.00241699	0.0181396
328	0.0475342	0.017334
329	0.0974854	0.0181396
330	0.147437	0.0181396
331	0.197388	0.019751
332	0.247339	0.019751
333	0.29729	0.019751
334	0.347241	0.019751
335	0.397192	0.019751
336	0.447144	0.0205566
337	0.497095	0.0205566
338	0.547046	0.0205566
339	0.596997	0.0205566
340	0.646948	0.019751
341	0.696899	0.0205566
342	0.746851	0.0205566
343	0.796802	0.0205566
344	0.846753	0.0205566
345	0.896704	0.0205566
346	0.946655	0.0205566
347	0.996606	0.0205566
348	0.999023	0.0205566
349	0.949072	0.0205566
350	0.899121	0.0205566
351	0.84917	0.0205566
352	0.799219	0.0213623
353	0.749268	0.0205566
354	0.699316	0.0205566
355	0.649365	0.0205566
356	0.599414	0.0205566
357	0.549463	0.0213623
358	0.449561	0.0181396
359	0.399609	0.0165283
360	0.349658	0.014917
361	0.299707	0.0133057
362	0.249756	0.0125
363	0.199805	0.0108887
364	0.149854	0.010083
365	0.0999023	0.010083
366	0.0499512	0.00847168
367	0	0.00686035
368	-0.0499512	0.00605469
369	-0.0999023	0.00524902
370	-0.149854	0.00444336
371	-0.199805	0.0036377
372	-0.249756	0.00202637
373	-0.299707	0.00202637
374	-0.349658	0.0012207
375	-0.399609	0.000415039
376	-0.449561	-0.000390625
377	-0.499512	-0.000390625
378	-0.549463	-0.00119629
379	-0.599414	-0.00119629
380	-0.649365	-0.00200195
381	-0.699316	-0.00119629
382	-0.749268	-0.00200195
383	-0.799219	-0.00200195
384	-0.84917	-0.00200195
385	-0.899121	-0.00200195
386	-0.949072	-0.00280762
387	-0.999023	-0.00280762
388	-1.00144	-0.00280762
389	-0.951489	-0.00280762
390	-0.901538	-0.00280762
391	-0.851587	-0.00280762
392	-0.801636	-0.00280762
393	-0.751685	-0.00280762
394	-0.701733	-0.00280762
395	-0.651782	-0.000390625
396	-0.601831	0.0012207
397	-0.55188	0.0036377
398	-0.501929	0.00524902
399	-0.451978	0.00766602
400	-0.402026	0.00927734
401	-0.352075	0.0108887
402	-0.302124	0.0125
403	-0.252173	0.0133057
404	-0.202222	0.0141113
405	-0.152271	0.014917
406	-0.102319	0.0157227
407	-0.0523682	0.0157227
408	-0.00241699	0.017334
409	0.0475342	0.0181396
410	0.0974854	0.0181396
411	0.147437	0.0181396
412	0.197388	0.0189453
413	0.247339	0.0189453
414	0.29729	0.019751
415	0.347241	0.019751
416	0.397192	0.0205566
417	0.447144	0.0205566
418	0.497095	0.0205566
419	0.547046	0.0205566
420	0.596997	0.0205566
421	0.646948	0.0205566
422	0.696899	0.0205566
423	0.746851	0.0205566
424	0.796802	0.019751
425	0.846753	0.0205566
426	0.896704	0.0205566
427	0.946655	0.0213623
428	0.996606	0.0205566
429	0.999023	0.0205566
430	0.949072	0.0205566
431	0.899121	0.0205566
432	0.84917	0.0213623
433	0.799219	0.0213623
434	0.749268	0.0213623
435	0.699316	0.0205566
436	0.649365	0.0205566
437	0.599414	0.0205566
438	0.549463	0.0205566
439	0.499512	0.0205566
440	0.449561	0.0181396
441	0.399609	0.0165283
442	0.349658	0.014917
443	0.299707	0.0141113
444	0.249756	0.0116943
445	0.199805	0.0108887
446	0.149854	0.010083
447	0.0999023	0.00927734
448	0.0499512	0.00766602
449	0	0.00686035
450	-0.0499512	0.00524902
451	-0.0999023	0.00444336
452	-0.149854	0.00444336
453	-0.199805	0.00283203
454	-0.249756	0.00283203
455	-0.299707	0.0012207
456	-0.349658	0.0012207
457	-0.399609	0.000415039
458	-0.449561	-0.000390625
459	-0.499512	-0.000390625
460	-0.549463	-0.00200195
461	-0.599414	-0.00200195
462	-0.649365	-0.00200195
463	-0.699316	-0.00200195
464	-0.749268	-0.00200195
465	-0.799219	-0.00200195
466	-0.84917	-0.00200195
467	-0.899121	-0.00280762
468	-0.949072	-0.00280762
469	-0.999023	-0.00361328
470	-1.00144	-0.00280762
471	-0.951489	-0.00280762
472	-0.901538	-0.00280762
473	-0.851587	-0.00280762
474	-0.801636	-0.00361328
475	-0.751685	-0.00361328
476	-0.701733	-0.00361328
477	-0.651782	-0.00119629
478	-0.601831	0.0012207
479	-0.55188	0.0036377
480	-0.501929	0.00524902
481	-0.451978	0.00766602
482	-0.402026	0.010083
483	-0.352075	0.0108887
484	-0.302124	0.0116943
485	-0.252173	0.0133057
486	-0.202222	0.0141113
487	-0.152271	0.0157227
488	-0.102319	0.0157227
489	-0.0523682	0.0165283
490	-0.00241699	0.017334
491	0.0475342	0.0181396
492	0.0974854	0.0181396
493	0.147437	0.0189453
494	0.197388	0.0189453
495	0.247339	0.019751
496	0.29729	0.019751
497	0.347241	0.0205566
498	0.397192	0.0205566
499	0.447144	0.0205566
500	0.497095	0.0205566
501	0.547046	0.0205566
502	0.596997	0.0205566
503	0.646948	0.0205566
504	0.696899	0.0205566
505	0.746851	0.0205566
506	0.796802	0.0205566
507	0.846753	0.0205566
508	0.896704	0.0205566
509	0.946655	0.0205566
510	0.996606	0.0213623
511	0.999023	0.0213623
512	0.949072	0.0213623
513	0.899121	0.0213623
514	0.84917	0.0213623
515	0.799219	0.0213623
516	0.749268	0.0213623
517	0.699316	0.0213623
518	0.649365	0.0213623
519	0.599414	0.0213623
520	0.549463	0.0213623
521	0.499512	0.019751
522	0.449561	0.0181396
523	0.399609	0.0165283
524	0.349658	0.0157227
525	0.299707	0.0141113
526	0.249756	0.0116943
527	0.199805	0.010083
528	0.149854	0.00927734
529	0.0999023	0.00847168
530	0.0499512	0.00686035
531	0	0.00686035
532	-0.0499512	0.00524902
533	-0.0999023	0.00524902
534	-0.149854	0.00444336
535	-0.199805	0.0036377
536	-0.249756	0.00283203
537	-0.299707	0.00202637
538	-0.349658	0.000415039
539	-0.399609	0.000415039
540	-0.449561	-0.000390625
541	-0.499512	-0.00119629
542	-0.549463	-0.00119629
543	-0.599414	-0.00200195
544	-0.649365	-0.00200195
545	-0.699316	-0.00119629
546	-0.749268	-0.00200195
547	-0.799219	-0.00200195
548	-0.84917	-0.00200195
549	-0.899121	-0.00280762
550	-0.949072	-0.00280762
551	-0.999023	-0.00280762
552	-1.00144	-0.00280762
553	-0.951489	-0.00280762
554	-0.901538	-0.00280762
555	-0.851587	-0.00280762
556	-0.801636	-0.00280762
557	-0.751685	-0.00280762
558	-0.701733	-0.00280762
559	-0.651782	-0.000390625
560	-0.601831	0.00202637
561	-0.55188	0.0036377
562	-0.501929	0.00605469
563	-0.451978	0.00847168
564	-0.402026	0.00927734
565	-0.352075	0.0108887
566	-0.302124	0.0116943
567	-0.252173	0.0125
568	-0.202222	0.0141113
569	-0.152271	0.0157227
570	-0.102319	0.0157227
571	-0.0523682	0.0165283
572	-0.00241699	0.0165283
573	0.0475342	0.017334
574	0.0974854	0.0181396
575	0.147437	0.019751
576	0.197388	0.019751
577	0.247339	0.0189453
578	0.29729	0.0189453
579	0.347241	0.019751
580	0.397192	0.0205566
581	0.447144	0.0205566
582	0.497095	0.0205566
583	0.547046	0.0205566
584	0.596997	0.0205566
585	0.646948	0.0205566
586	0.696899	0.0205566
587	0.746851	0.0205566
588	0.796802	0.0205566
589	0.846753	0.0205566
590	0.896704	0.0213623
591	0.946655	0.0205566
592	0.996606	0.0205566
593	0.999023	0.0205566
594	0.949072	0.0213623
595	0.899121	0.0205566
596	0.84917	0.0205566
597	0.799219	0.0205566
598	0.749268	0.0213623
599	0.699316	0.0205566
600	0.649365	0.0213623
601	0.599414	0.0205566
602	0.549463	0.0213623
603	0.499512	0.0205566
604	0.449561	0.0181396
605	0.399609	0.0165283
606	0.349658	0.014917
607	0.299707	0.0133057
608	0.249756	0.0116943
609	0.199805	0.0108887
610	0.149854	0.00927734
611	0.0999023	0.00847168
612	0.0499512	0.00766602
613	0	0.00686035
614	-0.0499512	0.00524902
615	-0.0999023	0.00524902
616	-0.149854	0.0036377
617	-0.199805	0.00283203
618	-0.249756	0.00283203
619	-0.299707	0.0012207
620	-0.349658	0.000415039
621	-0.399609	-0.000390625
622	-0.449561	-0.000390625
623	-0.499512	-0.00119629
624	-0.549463	-0.00119629
625	-0.599414	-0.00119629
626	-0.649365	-0.00200195
627	-0.699316	-0.00200195
628	-0.749268	-0.00280762
629	-0.799219	-0.00200195
630	-0.84917	-0.00200195
631	-0.899121	-0.00280762
632	-0.949072	-0.00280762
633	-0.999023	-0.00200195
634	-1.00144	-0.00280762
635	-0.951489	-0.00200195
636	-0.901538	-0.00280762
637	-0.851587	-0.00280762
638	-0.801636	-0.00280762
639	-0.751685	-0.00361328
640	-0.701733	-0.00280762
641	-0.651782	-0.00119629
642	-0.601831	0.0012207
643	-0.55188	0.0036377
644	-0.501929	0.00605469
645	-0.451978	0.00766602
646	-0.402026	0.010083
647	-0.352075	0.0108887
648	-0.302124	0.0116943
649	-0.252173	0.0133057
650	-0.202222	0.0141113
651	-0.102319	0.0157227
652	-0.0523682	0.0165283
653	-0.00241699	0.017334
654	0.0475342	0.0181396
655	0.0974854	0.0181396
656	0.147437	0.0189453
657	0.197388	0.019751
658	0.247339	0.019751
659	0.29729	0.019751
660	0.347241	0.0205566
661	0.397192	0.0205566
662	0.447144	0.019751
663	0.497095	0.0205566
664	0.547046	0.019751
665	0.596997	0.019751
666	0.646948	0.0205566
667	0.696899	0.019751
668	0.746851	0.0205566
669	0.796802	0.0205566
670	0.846753	0.0213623
671	0.896704	0.0213623
672	0.946655	0.0213623
673	0.996606	0.0213623
674	0.999023	0.0205566
675	0.949072	0.0213623
676	0.899121	0.0213623
677	0.84917	0.0205566
678	0.799219	0.0213623
679	0.749268	0.0205566
680	0.699316	0.0213623
681	0.649365	0.0213623
682	0.599414	0.0213623
683	0.549463	0.0213623
684	0.499512	0.0205566
685	0.449561	0.0181396
686	0.399609	0.0165283
687	0.349658	0.014917
688	0.299707	0.0133057
689	0.249756	0.0116943
690	0.199805	0.0108887
691	0.149854	0.00927734
692	0.0999023	0.00847168
693	0.0499512	0.00766602
694	0	0.00605469
695	-0.0499512	0.00524902
696	-0.0999023	0.00524902
697	-0.149854	0.0036377
698	-0.199805	0.00202637
699	-0.249756	0.00283203
700	-0.299707	0.00202637
701	-0.349658	0.000415039
702	-0.399609	-0.000390625
703	-0.449561	-0.000390625
704	-0.499512	-0.00119629
705	-0.549463	-0.00200195
706	-0.599414	-0.00200195
707	-0.649365	-0.00200195
708	-0.699316	-0.00200195
709	-0.749268	-0.00200195
710	-0.799219	-0.00200195
711	-0.84917	-0.00280762
712	-0.899121	-0.00280762
713	-0.949072	-0.00280762
714	-0.999023	-0.00280762
715	-1.00144	-0.00280762
716	-0.951489	-0.00280762
717	-0.901538	-0.00280762
718	-0.851587	-0.00280762
719	-0.801636	-0.00280762
720	-0.751685	-0.00280762
721	-0.701733	-0.00280762
722	-0.651782	-0.00119629
723	-0.601831	0.0012207
724	-0.55188	0.0036377
725	-0.501929	0.00524902
726	-0.451978	0.00766602
727	-0.402026	0.00927734
728	-0.352075	0.0116943
729	-0.302124	0.0125
730	-0.252173	0.0133057
731	-0.202222	0.0141113
732	-0.152271	0.014917
733	-0.102319	0.0165283
734	-0.0523682	0.0165283
735	-0.00241699	0.017334
736	0.0475342	0.0181396
737	0.0974854	0.0181396
738	0.147437	0.019751
739	0.197388	0.019751
740	0.247339	0.0189453
741	0.29729	0.0205566
742	0.347241	0.0213623
743	0.397192	0.0205566
744	0.447144	0.0205566
745	0.497095	0.0205566
746	0.547046	0.0205566
747	0.596997	0.0205566
748	0.646948	0.019751
749	0.696899	0.0205566
750	0.746851	0.0205566
751	0.796802	0.0213623
752	0.846753	0.0213623
753	0.896704	0.0205566
754	0.946655	0.022168
755	0.996606	0.0213623
756	0.999023	0.0205566
757	0.949072	0.0213623
758	0.899121	0.022168
759	0.84917	0.0213623
760	0.799219	0.0213623
761	0.749268	0.0205566
762	0.699316	0.0205566
763	0.649365	0.0205566
764	0.599414	0.0213623
765	0.549463	0.0213623
766	0.499512	0.019751
767	0.449561	0.0189453
768	0.399609	0.017334
769	0.349658	0.014917
770	0.299707	0.0133057
771	0.249756	0.0116943
772	0.199805	0.0108887
773	0.149854	0.010083
774	0.0999023	0.00847168
775	0.0499512	0.00766602
776	0	0.00605469
777	-0.0499512	0.00524902
778	-0.0999023	0.00444336
779	-0.149854	0.00444336
780	-0.199805	0.0036377
781	-0.249756	0.00202637
782	-0.299707	0.000415039
783	-0.349658	0.000415039
784	-0.399609	-0.00119629
785	-0.449561	-0.000390625
786	-0.499512	-0.00119629
787	-0.549463	-0.00119629
788	-0.599414	-0.00200195
789	-0.649365	-0.00200195
790	-0.699316	-0.00200195
791	-0.749268	-0.00280762
792	-0.799219	-0.00200195
793	-0.84917	-0.00200195
794	-0.899121	-0.00280762
795	-0.949072	-0.00280762
796	-0.999023	-0.00280762
797	-1.00144	-0.00280762
798	-0.951489	-0.00361328
799	-0.901538	-0.00280762
800	-0.851587	-0.00280762
801	-0.801636	-0.00280762
802	-0.751685	-0.00280762
803	-0.701733	-0.00280762
804	-0.651782	-0.00119629
805	-0.601831	0.00202637
806	-0.55188	0.00444336
807	-0.501929	0.00524902
808	-0.451978	0.00766602
809	-0.402026	0.00927734
810	-0.352075	0.0108887
811	-0.302124	0.0125
812	-0.252173	0.0133057
813	-0.202222	0.0141113
814	-0.152271	0.0157227
815	-0.102319	0.0157227
816	-0.0523682	0.017334
817	-0.00241699	0.017334

## Sheet: 100.txt
0					Voltaje Ox	Corriente Ox	Voltaje Re	Corriente Re
1				1	-0.00241699	0.019751	-0.00241699	0.0012207
2				2	-0.00241699	0.019751	-0.00241699	0.000415039
3				3	-0.00241699	0.019751	-0.00241699	0.0012207
4				4	-0.00241699	0.0189453	-0.00241699	0.000415039
5				5	-0.00241699	0.019751	-0.00241699	0.000415039
6	-0.300513	0.00766602		6	-0.00241699	0.019751	-0.00241699	0.000415039
7	-0.350464	0.00686035		7	-0.00241699	0.019751	-0.00241699	0.0012207
8	-0.400415	0.00605469		8	-0.00241699	0.0189453	-0.00241699	0.0012207
9	-0.450366	0.00524902		9	-0.00241699	0.019751	-0.00241699	0.000415039
10	-0.500317	0.0036377		10	-0.00241699	0.019751	-0.00241699	0.000415039
11	-0.550269	0.0036377		Average	-0.00241699	0.019751	-0.00241699	0.0012207
12	-0.60022	0.00283203		St dev	4.5714e-19	0.000339698	4.5714e-19	0.000416043
13	-0.650171	0.00283203		Error Sup	-0.00241699	0.0200907	-0.00241699	0.00163675
14	-0.700122	0.00283203		Error Inf	-0.00241699	0.0194113	-0.00241699	0.00080466
15	-0.750073	0.00202637
16	-0.800024	0.00202637
17	-0.849976	0.00202637
18	-0.899927	0.00202637
19	-0.949878	0.0012207
20	-0.999829	0.00202637
21	-1.00144	0.0012207
22	-0.951489	0.0012207
23	-0.901538	0.0012207
24	-0.851587	0.0012207
25	-0.801636	0.0012207
26	-0.751685	0.0012207
27	-0.701733	0.0012207
28	-0.651782	0.00283203
29	-0.601831	0.00524902
30	-0.55188	0.00686035
31	-0.501929	0.00847168
32	-0.451978	0.010083
33	-0.402026	0.0125
34	-0.352075	0.0125
35	-0.302124	0.0133057
36	-0.252173	0.0141113
37	-0.202222	0.0157227
38	-0.152271	0.0157227
39	-0.102319	0.0165283
40	-0.0523682	0.017334
41	-0.00241699	0.0181396
42	0.0475342	0.0189453
43	0.0974854	0.0189453
44	0.147437	0.0189453
45	0.197388	0.0189453
46	0.247339	0.0189453
47	0.29729	0.019751
48	0.347241	0.019751
49	0.397192	0.019751
50	0.447144	0.0189453
51	0.497095	0.019751
52	0.547046	0.0189453
53	0.596997	0.0189453
54	0.646948	0.0189453
55	0.696899	0.0189453
56	0.746851	0.0189453
57	0.796802	0.0189453
58	0.846753	0.0189453
59	0.896704	0.0181396
60	0.946655	0.0189453
61	0.996606	0.0181396
62	0.999023	0.0181396
63	0.949072	0.0181396
64	0.899121	0.0181396
65	0.84917	0.017334
66	0.799219	0.0181396
67	0.749268	0.0181396
68	0.699316	0.0181396
69	0.649365	0.0181396
70	0.599414	0.0181396
71	0.549463	0.017334
72	0.499512	0.0181396
73	0.449561	0.0165283
74	0.399609	0.0157227
75	0.349658	0.014917
76	0.299707	0.0133057
77	0.249756	0.0125
78	0.199805	0.0108887
79	0.149854	0.010083
80	0.0999023	0.010083
81	0.0499512	0.00927734
82	0	0.00927734
83	-0.0499512	0.00847168
84	-0.0999023	0.00766602
85	-0.149854	0.00766602
86	-0.199805	0.00686035
87	-0.249756	0.00605469
88	-0.299707	0.00524902
89	-0.349658	0.00444336
90	-0.399609	0.00444336
91	-0.449561	0.00283203
92	-0.499512	0.00283203
93	-0.549463	0.00283203
94	-0.599414	0.00283203
95	-0.649365	0.00283203
96	-0.699316	0.0012207
97	-0.749268	0.0012207
98	-0.799219	0.00202637
99	-0.84917	0.0012207
100	-0.899121	0.0012207
101	-0.949072	0.0012207
102	-0.999023	0.0012207
103	-1.00144	0.0012207
104	-0.951489	0.000415039
105	-0.901538	0.0012207
106	-0.851587	0.0012207
107	-0.801636	0.0012207
108	-0.751685	0.0012207
109	-0.701733	0.0012207
110	-0.651782	0.00283203
111	-0.601831	0.00524902
112	-0.55188	0.00686035
113	-0.501929	0.00847168
114	-0.451978	0.0108887
115	-0.402026	0.0108887
116	-0.352075	0.0125
117	-0.302124	0.0133057
118	-0.252173	0.0141113
119	-0.202222	0.014917
120	-0.152271	0.0157227
121	-0.102319	0.0157227
122	-0.0523682	0.0165283
123	-0.00241699	0.017334
124	0.0475342	0.0181396
125	0.0974854	0.0181396
126	0.147437	0.0189453
127	0.197388	0.0189453
128	0.247339	0.0189453
129	0.29729	0.0189453
130	0.347241	0.0189453
131	0.397192	0.019751
132	0.447144	0.019751
133	0.497095	0.0189453
134	0.547046	0.0189453
135	0.596997	0.0189453
136	0.646948	0.0189453
137	0.696899	0.0189453
138	0.746851	0.0181396
139	0.796802	0.0181396
140	0.846753	0.0189453
141	0.896704	0.0181396
142	0.946655	0.0181396
143	0.996606	0.0181396
144	0.999023	0.0181396
145	0.949072	0.0181396
146	0.899121	0.0181396
147	0.84917	0.0181396
148	0.799219	0.0181396
149	0.749268	0.0181396
150	0.699316	0.017334
151	0.649365	0.0181396
152	0.599414	0.0181396
153	0.549463	0.017334
154	0.499512	0.017334
155	0.449561	0.017334
156	0.399609	0.0157227
157	0.349658	0.0141113
158	0.299707	0.0125
159	0.249756	0.0125
160	0.199805	0.0116943
161	0.149854	0.0108887
162	0.0999023	0.010083
163	0.0499512	0.00927734
164	0	0.00927734
165	-0.0499512	0.00847168
166	-0.0999023	0.00766602
167	-0.149854	0.00766602
168	-0.199805	0.00605469
169	-0.249756	0.00605469
170	-0.299707	0.00524902
171	-0.349658	0.00444336
172	-0.399609	0.00444336
173	-0.449561	0.00283203
174	-0.499512	0.00283203
175	-0.549463	0.00202637
176	-0.599414	0.00202637
177	-0.649365	0.00202637
178	-0.699316	0.00202637
179	-0.749268	0.0012207
180	-0.799219	0.0012207
181	-0.84917	0.0012207
182	-0.899121	0.0012207
183	-0.949072	0.0012207
184	-0.999023	0.0012207
185	-1.00144	0.0012207
186	-0.951489	0.00202637
187	-0.901538	0.0012207
188	-0.851587	0.0012207
189	-0.801636	0.0012207
190	-0.751685	0.0012207
191	-0.701733	0.0012207
192	-0.651782	0.00283203
193	-0.601831	0.00605469
194	-0.55188	0.00766602
195	-0.501929	0.00927734
196	-0.451978	0.0108887
197	-0.402026	0.0116943
198	-0.352075	0.0125
199	-0.302124	0.0133057
200	-0.252173	0.0141113
201	-0.202222	0.0157227
202	-0.152271	0.0157227
203	-0.102319	0.0165283
204	-0.0523682	0.0165283
205	-0.00241699	0.017334
206	0.0475342	0.0181396
207	0.0974854	0.0181396
208	0.147437	0.0189453
209	0.197388	0.0189453
210	0.247339	0.019751
211	0.29729	0.0189453
212	0.347241	0.0189453
213	0.397192	0.0189453
214	0.447144	0.0189453
215	0.497095	0.0189453
216	0.547046	0.0189453
217	0.596997	0.0189453
218	0.646948	0.0189453
219	0.696899	0.0189453
220	0.746851	0.0189453
221	0.796802	0.0181396
222	0.846753	0.0189453
223	0.896704	0.0181396
224	0.946655	0.0181396
225	0.996606	0.0189453
226	0.999023	0.0181396
227	0.949072	0.0189453
228	0.899121	0.0181396
229	0.84917	0.0181396
230	0.799219	0.0181396
231	0.749268	0.0181396
232	0.699316	0.0181396
233	0.649365	0.0181396
234	0.599414	0.0181396
235	0.549463	0.0181396
236	0.499512	0.0181396
237	0.449561	0.017334
238	0.399609	0.0157227
239	0.349658	0.014917
240	0.299707	0.0133057
241	0.249756	0.0125
242	0.199805	0.0116943
243	0.149854	0.0108887
244	0.0999023	0.010083
245	0.0499512	0.00927734
246	0	0.00927734
247	-0.0499512	0.00847168
248	-0.0999023	0.00847168
249	-0.149854	0.00686035
250	-0.199805	0.00686035
251	-0.249756	0.00605469
252	-0.299707	0.00524902
253	-0.349658	0.00444336
254	-0.399609	0.0036377
255	-0.449561	0.0036377
256	-0.499512	0.00283203
257	-0.549463	0.00202637
258	-0.599414	0.00202637
259	-0.649365	0.0012207
260	-0.699316	0.0012207
261	-0.749268	0.00202637
262	-0.799219	0.0012207
263	-0.84917	0.0012207
264	-0.899121	0.000415039
265	-0.949072	0.0012207
266	-0.999023	0.000415039
267	-1.00144	0.0012207
268	-0.951489	0.0012207
269	-0.901538	0.0012207
270	-0.851587	0.000415039
271	-0.801636	0.0012207
272	-0.751685	0.000415039
273	-0.701733	0.00202637
274	-0.651782	0.0036377
275	-0.601831	0.00605469
276	-0.55188	0.00766602
277	-0.501929	0.00927734
278	-0.451978	0.0108887
279	-0.402026	0.0116943
280	-0.352075	0.0125
281	-0.302124	0.0133057
282	-0.252173	0.0141113
283	-0.202222	0.014917
284	-0.152271	0.0157227
285	-0.102319	0.0157227
286	-0.0523682	0.0165283
287	-0.00241699	0.0165283
288	0.0475342	0.0181396
289	0.0974854	0.0181396
290	0.147437	0.0189453
291	0.197388	0.0189453
292	0.247339	0.0189453
293	0.29729	0.0189453
294	0.347241	0.0189453
295	0.397192	0.0181396
296	0.447144	0.0189453
297	0.497095	0.0189453
298	0.547046	0.0189453
299	0.596997	0.0181396
300	0.646948	0.0189453
301	0.696899	0.0189453
302	0.746851	0.0189453
303	0.796802	0.0189453
304	0.846753	0.0181396
305	0.896704	0.0181396
306	0.946655	0.0181396
307	0.996606	0.0189453
308	0.999023	0.0181396
309	0.949072	0.0189453
310	0.899121	0.0181396
311	0.84917	0.0181396
312	0.799219	0.0189453
313	0.749268	0.0181396
314	0.699316	0.0181396
315	0.649365	0.0181396
316	0.599414	0.0181396
317	0.549463	0.0189453
318	0.499512	0.0181396
319	0.449561	0.017334
320	0.399609	0.0157227
321	0.349658	0.0141113
322	0.299707	0.0133057
323	0.249756	0.0116943
324	0.199805	0.0116943
325	0.149854	0.0108887
326	0.0999023	0.010083
327	0.0499512	0.010083
328	0	0.00927734
329	-0.0499512	0.00847168
330	-0.0999023	0.00766602
331	-0.149854	0.00686035
332	-0.199805	0.00605469
333	-0.249756	0.00605469
334	-0.299707	0.00524902
335	-0.349658	0.00444336
336	-0.399609	0.0036377
337	-0.449561	0.00283203
338	-0.499512	0.00283203
339	-0.549463	0.00202637
340	-0.599414	0.00283203
341	-0.649365	0.00202637
342	-0.699316	0.0012207
343	-0.749268	0.0012207
344	-0.799219	0.0012207
345	-0.84917	0.0012207
346	-0.899121	0.0012207
347	-0.949072	0.0012207
348	-0.999023	0.0012207
349	-1.00144	0.000415039
350	-0.951489	0.000415039
351	-0.901538	0.0012207
352	-0.851587	0.0012207
353	-0.801636	0.0012207
354	-0.751685	0.0012207
355	-0.701733	0.00202637
356	-0.651782	0.00444336
357	-0.601831	0.00605469
358	-0.55188	0.00847168
359	-0.501929	0.00927734
360	-0.451978	0.0108887
361	-0.402026	0.0116943
362	-0.352075	0.0116943
363	-0.302124	0.0133057
364	-0.252173	0.0141113
365	-0.202222	0.0157227
366	-0.152271	0.0157227
367	-0.102319	0.0157227
368	-0.0523682	0.0165283
369	-0.00241699	0.017334
370	0.0475342	0.0181396
371	0.0974854	0.0181396
372	0.147437	0.0189453
373	0.197388	0.0189453
374	0.247339	0.0189453
375	0.29729	0.0189453
376	0.347241	0.0189453
377	0.397192	0.0189453
378	0.447144	0.0189453
379	0.497095	0.0189453
380	0.547046	0.019751
381	0.596997	0.0189453
382	0.646948	0.019751
383	0.696899	0.0189453
384	0.746851	0.0189453
385	0.796802	0.0181396
386	0.846753	0.0189453
387	0.896704	0.0181396
388	0.946655	0.0181396
389	0.996606	0.017334
390	0.999023	0.0189453
391	0.949072	0.0181396
392	0.899121	0.0181396
393	0.84917	0.017334
394	0.799219	0.0181396
395	0.749268	0.0181396
396	0.699316	0.017334
397	0.649365	0.0181396
398	0.599414	0.0181396
399	0.549463	0.0181396
400	0.499512	0.017334
401	0.449561	0.0165283
402	0.399609	0.0157227
403	0.349658	0.014917
404	0.299707	0.0133057
405	0.249756	0.0125
406	0.199805	0.0116943
407	0.149854	0.0108887
408	0.0999023	0.010083
409	0.0499512	0.00927734
410	0	0.00847168
411	-0.0499512	0.00847168
412	-0.0999023	0.00766602
413	-0.149854	0.00686035
414	-0.199805	0.00605469
415	-0.249756	0.00605469
416	-0.299707	0.00605469
417	-0.349658	0.00444336
418	-0.399609	0.0036377
419	-0.449561	0.00283203
420	-0.499512	0.00283203
421	-0.549463	0.00202637
422	-0.599414	0.00202637
423	-0.649365	0.0012207
424	-0.699316	0.00202637
425	-0.749268	0.0012207
426	-0.799219	0.0012207
427	-0.84917	0.0012207
428	-0.899121	0.0012207
429	-0.949072	0.0012207
430	-0.999023	0.0012207
431	-1.00144	0.0012207
432	-0.951489	0.0012207
433	-0.901538	0.000415039
434	-0.851587	0.0012207
435	-0.801636	0.0012207
436	-0.751685	0.0012207
437	-0.701733	0.00202637
438	-0.651782	0.0036377
439	-0.601831	0.00605469
440	-0.55188	0.00766602
441	-0.501929	0.00927734
442	-0.451978	0.0108887
443	-0.402026	0.0116943
444	-0.352075	0.0125
445	-0.302124	0.0133057
446	-0.252173	0.0141113
447	-0.202222	0.014917
448	-0.152271	0.0157227
449	-0.102319	0.017334
450	-0.0523682	0.0165283
451	-0.00241699	0.017334
452	0.0475342	0.017334
453	0.0974854	0.0181396
454	0.147437	0.0189453
455	0.197388	0.0189453
456	0.247339	0.0189453
457	0.29729	0.019751
458	0.347241	0.0189453
459	0.397192	0.0189453
460	0.447144	0.0189453
461	0.497095	0.0189453
462	0.547046	0.0189453
463	0.596997	0.0189453
464	0.646948	0.0189453
465	0.696899	0.0181396
466	0.746851	0.0189453
467	0.796802	0.0181396
468	0.846753	0.0181396
469	0.896704	0.0189453
470	0.946655	0.0181396
471	0.996606	0.0181396
472	0.999023	0.0181396
473	0.949072	0.0181396
474	0.899121	0.0181396
475	0.84917	0.0181396
476	0.799219	0.0181396
477	0.749268	0.0189453
478	0.699316	0.0181396
479	0.649365	0.0181396
480	0.599414	0.0181396
481	0.549463	0.0181396
482	0.499512	0.0181396
483	0.449561	0.017334
484	0.399609	0.0157227
485	0.349658	0.0141113
486	0.299707	0.0133057
487	0.249756	0.0125
488	0.199805	0.0116943
489	0.149854	0.0108887
490	0.0999023	0.010083
491	0.0499512	0.00927734
492	0	0.00927734
493	-0.0499512	0.00766602
494	-0.0999023	0.00766602
495	-0.149854	0.00686035
496	-0.199805	0.00605469
497	-0.249756	0.00605469
498	-0.299707	0.00524902
499	-0.349658	0.00444336
500	-0.399609	0.0036377
501	-0.449561	0.0036377
502	-0.499512	0.00283203
503	-0.549463	0.00202637
504	-0.599414	0.00202637
505	-0.649365	0.00202637
506	-0.699316	0.00202637
507	-0.749268	0.0012207
508	-0.799219	0.0012207
509	-0.84917	0.00202637
510	-0.899121	0.0012207
511	-0.949072	0.0012207
512	-0.999023	0.0012207
513	-1.00144	0.0012207
514	-0.951489	0.0012207
515	-0.901538	0.0012207
516	-0.851587	0.0012207
517	-0.801636	0.0012207
518	-0.751685	0.0012207
519	-0.701733	0.00202637
520	-0.651782	0.00444336
521	-0.601831	0.00605469
522	-0.55188	0.00766602
523	-0.501929	0.00927734
524	-0.451978	0.0108887
525	-0.402026	0.0116943
526	-0.352075	0.0125
527	-0.302124	0.0133057
528	-0.252173	0.0141113
529	-0.202222	0.0157227
530	-0.152271	0.0157227
531	-0.102319	0.0165283
532	-0.0523682	0.0165283
533	-0.00241699	0.017334
534	0.0475342	0.017334
535	0.0974854	0.0181396
536	0.147437	0.0189453
537	0.197388	0.0189453
538	0.247339	0.019751
539	0.29729	0.019751
540	0.347241	0.0189453
541	0.397192	0.0189453
542	0.447144	0.0189453
543	0.497095	0.0181396
544	0.547046	0.0189453
545	0.596997	0.0189453
546	0.646948	0.0189453
547	0.696899	0.0189453
548	0.746851	0.0189453
549	0.796802	0.0181396
550	0.846753	0.0181396
551	0.896704	0.0181396
552	0.946655	0.0181396
553	0.996606	0.0189453
554	0.999023	0.0181396
555	0.949072	0.0189453
556	0.899121	0.0181396
557	0.84917	0.0181396
558	0.799219	0.0189453
559	0.749268	0.0181396
560	0.699316	0.0181396
561	0.649365	0.0181396
562	0.599414	0.0181396
563	0.549463	0.0181396
564	0.499512	0.0181396
565	0.449561	0.017334
566	0.399609	0.0157227
567	0.349658	0.0141113
568	0.299707	0.0141113
569	0.249756	0.0125
570	0.199805	0.0125
571	0.149854	0.0108887
572	0.0999023	0.010083
573	0.0499512	0.010083
574	0	0.00927734
575	-0.0499512	0.00766602
576	-0.0999023	0.00766602
577	-0.149854	0.00766602
578	-0.199805	0.00605469
579	-0.249756	0.00605469
580	-0.299707	0.00524902
581	-0.349658	0.00444336
582	-0.399609	0.0036377
583	-0.449561	0.00283203
584	-0.499512	0.00283203
585	-0.549463	0.00202637
586	-0.599414	0.00283203
587	-0.649365	0.00202637
588	-0.699316	0.00202637
589	-0.749268	0.00202637
590	-0.799219	0.0012207
591	-0.84917	0.0012207
592	-0.899121	0.0012207
593	-0.949072	0.0012207
594	-0.999023	0.0012207
595	-1.00144	0.0012207
596	-0.951489	0.0012207
597	-0.901538	0.0012207
598	-0.851587	0.0012207
599	-0.801636	0.0012207
600	-0.751685	0.0012207
601	-0.701733	0.00202637
602	-0.651782	0.00444336
603	-0.601831	0.00605469
604	-0.55188	0.00766602
605	-0.501929	0.00927734
606	-0.451978	0.0108887
607	-0.402026	0.0116943
608	-0.352075	0.0125
609	-0.302124	0.0141113
610	-0.252173	0.0141113
611	-0.202222	0.0157227
612	-0.152271	0.0157227
613	-0.102319	0.0157227
614	-0.0523682	0.0165283
615	-0.00241699	0.017334
616	0.0475342	0.0181396
617	0.0974854	0.0181396
618	0.147437	0.0181396
619	0.197388	0.0189453
620	0.247339	0.0189453
621	0.29729	0.0189453
622	0.347241	0.0189453
623	0.397192	0.0189453
624	0.447144	0.0189453
625	0.497095	0.0189453
626	0.547046	0.0189453
627	0.596997	0.0189453
628	0.646948	0.0189453
629	0.696899	0.0189453
630	0.746851	0.0189453
631	0.796802	0.0189453
632	0.846753	0.0181396
633	0.896704	0.0181396
634	0.946655	0.0181396
635	0.996606	0.0189453
636	0.999023	0.0189453
637	0.949072	0.0181396
638	0.899121	0.0181396
639	0.84917	0.0181396
640	0.799219	0.0189453
641	0.749268	0.0189453
642	0.699316	0.0189453
643	0.649365	0.0181396
644	0.599414	0.0181396
645	0.549463	0.0181396
646	0.499512	0.0189453
647	0.449561	0.017334
648	0.399609	0.0157227
649	0.349658	0.014917
650	0.299707	0.0133057
651	0.249756	0.0125
652	0.199805	0.0116943
653	0.149854	0.0108887
654	0.0999023	0.010083
655	0.0499512	0.010083
656	0	0.00927734
657	-0.0499512	0.00847168
658	-0.0999023	0.00766602
659	-0.149854	0.00686035
660	-0.199805	0.00605469
661	-0.249756	0.00605469
662	-0.299707	0.00524902
663	-0.349658	0.00444336
664	-0.399609	0.0036377
665	-0.449561	0.0036377
666	-0.499512	0.00283203
667	-0.549463	0.00202637
668	-0.599414	0.00202637
669	-0.649365	0.00202637
670	-0.699316	0.000415039
671	-0.749268	0.0012207
672	-0.799219	0.00202637
673	-0.84917	0.0012207
674	-0.899121	0.0012207
675	-0.949072	0.0012207
676	-0.999023	0.0012207
677	-1.00144	0.000415039
678	-0.951489	0.00202637
679	-0.901538	0.0012207
680	-0.851587	0.0012207
681	-0.801636	0.0012207
682	-0.751685	0.0012207
683	-0.701733	0.00202637
684	-0.651782	0.00444336
685	-0.601831	0.00605469
686	-0.55188	0.00766602
687	-0.501929	0.010083
688	-0.451978	0.0108887
689	-0.402026	0.0125
690	-0.352075	0.0133057
691	-0.302124	0.0133057
692	-0.252173	0.0141113
693	-0.202222	0.014917
694	-0.152271	0.0157227
695	-0.102319	0.0157227
696	-0.0523682	0.0165283
697	-0.00241699	0.017334
698	0.0475342	0.0181396
699	0.0974854	0.0181396
700	0.147437	0.0189453
701	0.197388	0.0189453
702	0.247339	0.019751
703	0.29729	0.0189453
704	0.347241	0.0189453
705	0.397192	0.0189453
706	0.447144	0.0189453
707	0.497095	0.0189453
708	0.547046	0.0189453
709	0.596997	0.0189453
710	0.646948	0.0189453
711	0.696899	0.0189453
712	0.746851	0.0181396
713	0.796802	0.0181396
714	0.846753	0.0189453
715	0.896704	0.0189453
716	0.946655	0.0181396
717	0.996606	0.0181396
718	0.999023	0.0181396
719	0.949072	0.0189453
720	0.899121	0.0181396
721	0.84917	0.0181396
722	0.799219	0.0189453
723	0.749268	0.0181396
724	0.699316	0.0181396
725	0.649365	0.0181396
726	0.599414	0.0189453
727	0.549463	0.0181396
728	0.499512	0.0181396
729	0.449561	0.017334
730	0.399609	0.0157227
731	0.349658	0.014917
732	0.299707	0.0133057
733	0.249756	0.0125
734	0.199805	0.0116943
735	0.149854	0.0108887
736	0.0999023	0.010083
737	0.0499512	0.00927734
738	0	0.00847168
739	-0.0499512	0.00847168
740	-0.0999023	0.00766602
741	-0.149854	0.00766602
742	-0.199805	0.00686035
743	-0.249756	0.00605469
744	-0.299707	0.00524902
745	-0.349658	0.00444336
746	-0.399609	0.0036377
747	-0.449561	0.0036377
748	-0.499512	0.00283203
749	-0.549463	0.00202637
750	-0.599414	0.00202637
751	-0.649365	0.00202637
752	-0.699316	0.00202637
753	-0.749268	0.00283203
754	-0.799219	0.00202637
755	-0.84917	0.0012207
756	-0.899121	0.00202637
757	-0.949072	0.0012207
758	-0.999023	0.000415039
759	-1.00144	0.0012207
760	-0.951489	0.0012207
761	-0.901538	0.0012207
762	-0.851587	0.0012207
763	-0.801636	0.0012207
764	-0.751685	0.0012207
765	-0.701733	0.00283203
766	-0.651782	0.00444336
767	-0.601831	0.00605469
768	-0.55188	0.00847168
769	-0.501929	0.00927734
770	-0.451978	0.0108887
771	-0.402026	0.0125
772	-0.352075	0.0125
773	-0.302124	0.0133057
774	-0.252173	0.0141113
775	-0.202222	0.014917
776	-0.152271	0.0157227
777	-0.102319	0.0157227
778	-0.0523682	0.0165283
779	-0.00241699	0.0181396
780	0.0475342	0.017334
781	0.0974854	0.0181396
782	0.147437	0.0189453
783	0.197388	0.0189453
784	0.247339	0.019751
785	0.29729	0.019751
786	0.347241	0.019751
787	0.397192	0.0189453
788	0.447144	0.019751
789	0.497095	0.0189453
790	0.547046	0.0189453
791	0.596997	0.0189453
792	0.646948	0.0189453
793	0.696899	0.0181396
794	0.746851	0.0181396
795	0.796802	0.0189453
796	0.846753	0.0189453
797	0.896704	0.0181396
798	0.946655	0.0189453
799	0.996606	0.0189453
800	0.999023	0.0181396
801	0.949072	0.0189453
802	0.899121	0.0181396
803	0.84917	0.0181396
804	0.799219	0.0181396
805	0.749268	0.0181396
806	0.699316	0.0181396
807	0.649365	0.0189453
808	0.599414	0.0181396
809	0.549463	0.0181396
810	0.499512	0.0181396
811	0.449561	0.017334
812	0.399609	0.0157227
813	0.349658	0.014917
814	0.299707	0.0141113
815	0.249756	0.0125
816	0.199805	0.0116943
817	0.149854	0.0108887
818	0.0999023	0.0108887
819	0.0499512	0.00927734
820	0	0.00927734

## Sheet: 101.txt
0					Voltaje Ox	Corriente Ox	Voltaje Re	Corriente Re
1				1	-0.00241699	0.019751	-0.00241699	0.00202637
2				2	-0.00241699	0.0189453	-0.00241699	0.0012207
3				3	-0.00241699	0.0189453	-0.00241699	0.0012207
4				4	-0.00241699	0.0189453	-0.00241699	0.000415039
5				5	-0.00241699	0.0189453	-0.00241699	0.0012207
6	-0.300513	0.00766602		6	-0.00241699	0.0189453	-0.00241699	0.0012207
7	-0.350464	0.00686035		7	-0.00241699	0.0189453	-0.00241699	0.0012207
8	-0.400415	0.00686035		8	-0.00241699	0.0189453	-0.00241699	0.0012207
9	-0.450366	0.00524902		9	-0.00241699	0.0189453	-0.00241699	0.0012207
10	-0.500317	0.00524902		10	-0.00241699	0.0189453	-0.00241699	0.0012207
11	-0.550269	0.00444336		Average	-0.00241699	0.019751	-0.00241699	0.00202637
12	-0.60022	0.0036377		St dev	4.5714e-19	0.000254773	4.5714e-19	0.000379794
13	-0.650171	0.0036377		Error Sup	-0.00241699	0.0200057	-0.00241699	0.00240616
14	-0.700122	0.0036377		Error Inf	-0.00241699	0.0194962	-0.00241699	0.00164657
15	-0.750073	0.00283203
16	-0.800024	0.00283203
17	-0.849976	0.00283203
18	-0.899927	0.00283203
19	-0.949878	0.00283203
20	-0.999829	0.00283203
21	-1.00144	0.00202637
22	-0.951489	0.00202637
23	-0.901538	0.00283203
24	-0.851587	0.00202637
25	-0.801636	0.00202637
26	-0.751685	0.00202637
27	-0.701733	0.00202637
28	-0.651782	0.00283203
29	-0.601831	0.00524902
30	-0.55188	0.00766602
31	-0.501929	0.00847168
32	-0.451978	0.010083
33	-0.402026	0.0108887
34	-0.352075	0.0125
35	-0.302124	0.0141113
36	-0.252173	0.0141113
37	-0.202222	0.014917
38	-0.152271	0.0157227
39	-0.102319	0.0165283
40	-0.0523682	0.0165283
41	-0.00241699	0.017334
42	0.0475342	0.017334
43	0.0974854	0.0189453
44	0.147437	0.0189453
45	0.197388	0.0189453
46	0.247339	0.0189453
47	0.29729	0.0189453
48	0.347241	0.0189453
49	0.397192	0.019751
50	0.447144	0.0181396
51	0.497095	0.0189453
52	0.547046	0.0181396
53	0.596997	0.0189453
54	0.646948	0.0189453
55	0.696899	0.0181396
56	0.746851	0.0189453
57	0.796802	0.0181396
58	0.846753	0.0189453
59	0.896704	0.017334
60	0.946655	0.0181396
61	0.996606	0.0181396
62	0.999023	0.0181396
63	0.949072	0.0189453
64	0.899121	0.017334
65	0.84917	0.0181396
66	0.799219	0.0181396
67	0.749268	0.0181396
68	0.699316	0.017334
69	0.649365	0.0181396
70	0.599414	0.0181396
71	0.549463	0.017334
72	0.499512	0.017334
73	0.449561	0.0181396
74	0.399609	0.0157227
75	0.349658	0.014917
76	0.299707	0.0125
77	0.249756	0.0125
78	0.199805	0.0116943
79	0.149854	0.0108887
80	0.0999023	0.010083
81	0.0499512	0.010083
82	0	0.00927734
83	-0.0499512	0.00847168
84	-0.0999023	0.00766602
85	-0.149854	0.00766602
86	-0.199805	0.00686035
87	-0.249756	0.00686035
88	-0.299707	0.00524902
89	-0.349658	0.00605469
90	-0.399609	0.00444336
91	-0.449561	0.0036377
92	-0.499512	0.0036377
93	-0.549463	0.00283203
94	-0.599414	0.0036377
95	-0.649365	0.00283203
96	-0.699316	0.00283203
97	-0.749268	0.00202637
98	-0.799219	0.00202637
99	-0.84917	0.00202637
100	-0.899121	0.00202637
101	-0.949072	0.00202637
102	-0.999023	0.00202637
103	-1.00144	0.00202637
104	-0.951489	0.0012207
105	-0.901538	0.00202637
106	-0.851587	0.0012207
107	-0.801636	0.00202637
108	-0.751685	0.00202637
109	-0.701733	0.00202637
110	-0.651782	0.0036377
111	-0.601831	0.00524902
112	-0.55188	0.00686035
113	-0.501929	0.00847168
114	-0.451978	0.010083
115	-0.402026	0.0116943
116	-0.352075	0.0125
117	-0.302124	0.0133057
118	-0.252173	0.0141113
119	-0.202222	0.0141113
120	-0.152271	0.014917
121	-0.102319	0.0165283
122	-0.0523682	0.0165283
123	-0.00241699	0.017334
124	0.0475342	0.0181396
125	0.0974854	0.0181396
126	0.147437	0.0181396
127	0.197388	0.0181396
128	0.247339	0.0189453
129	0.29729	0.0189453
130	0.347241	0.0189453
131	0.397192	0.0189453
132	0.447144	0.0189453
133	0.497095	0.0189453
134	0.547046	0.0181396
135	0.596997	0.0181396
136	0.646948	0.0181396
137	0.696899	0.0181396
138	0.746851	0.0181396
139	0.796802	0.0181396
140	0.846753	0.017334
141	0.896704	0.0181396
142	0.946655	0.0181396
143	0.996606	0.0181396
144	0.999023	0.0181396
145	0.949072	0.0181396
146	0.899121	0.017334
147	0.84917	0.0181396
148	0.799219	0.017334
149	0.749268	0.0181396
150	0.699316	0.017334
151	0.649365	0.017334
152	0.599414	0.0181396
153	0.549463	0.0181396
154	0.499512	0.017334
155	0.449561	0.0165283
156	0.399609	0.0157227
157	0.349658	0.014917
158	0.299707	0.0133057
159	0.249756	0.0125
160	0.199805	0.0116943
161	0.149854	0.0108887
162	0.0999023	0.010083
163	0.0499512	0.010083
164	0	0.00927734
165	-0.0499512	0.00927734
166	-0.0999023	0.00847168
167	-0.149854	0.00766602
168	-0.199805	0.00686035
169	-0.249756	0.00605469
170	-0.299707	0.00524902
171	-0.349658	0.00524902
172	-0.399609	0.00444336
173	-0.449561	0.0036377
174	-0.499512	0.0036377
175	-0.549463	0.00283203
176	-0.599414	0.00283203
177	-0.649365	0.00202637
178	-0.699316	0.00202637
179	-0.749268	0.00202637
180	-0.799219	0.00202637
181	-0.84917	0.00202637
182	-0.899121	0.00202637
183	-0.949072	0.00202637
184	-0.999023	0.0012207
185	-1.00144	0.0012207
186	-0.951489	0.00202637
187	-0.901538	0.0012207
188	-0.851587	0.0012207
189	-0.801636	0.0012207
190	-0.751685	0.0012207
191	-0.701733	0.00202637
192	-0.651782	0.0036377
193	-0.601831	0.00605469
194	-0.55188	0.00766602
195	-0.501929	0.00927734
196	-0.451978	0.010083
197	-0.402026	0.0108887
198	-0.352075	0.0125
199	-0.302124	0.0133057
200	-0.252173	0.0141113
201	-0.202222	0.0141113
202	-0.152271	0.014917
203	-0.102319	0.0157227
204	-0.0523682	0.0165283
205	-0.00241699	0.0165283
206	0.0475342	0.017334
207	0.0974854	0.017334
208	0.147437	0.0181396
209	0.197388	0.0181396
210	0.247339	0.0189453
211	0.29729	0.0189453
212	0.347241	0.0181396
213	0.397192	0.0189453
214	0.447144	0.0189453
215	0.497095	0.0181396
216	0.547046	0.0181396
217	0.596997	0.0181396
218	0.646948	0.017334
219	0.696899	0.0181396
220	0.746851	0.0181396
221	0.796802	0.0181396
222	0.846753	0.0181396
223	0.896704	0.0181396
224	0.946655	0.0181396
225	0.996606	0.0181396
226	0.999023	0.0181396
227	0.949072	0.0181396
228	0.899121	0.017334
229	0.84917	0.017334
230	0.799219	0.017334
231	0.749268	0.017334
232	0.699316	0.017334
233	0.649365	0.017334
234	0.599414	0.017334
235	0.549463	0.017334
236	0.499512	0.017334
237	0.449561	0.0165283
238	0.399609	0.0157227
239	0.349658	0.014917
240	0.299707	0.0133057
241	0.249756	0.0116943
242	0.199805	0.0116943
243	0.149854	0.0108887
244	0.0999023	0.010083
245	0.0499512	0.00927734
246	0	0.00847168
247	-0.0499512	0.00847168
248	-0.0999023	0.00847168
249	-0.149854	0.00766602
250	-0.199805	0.00686035
251	-0.249756	0.00605469
252	-0.299707	0.00605469
253	-0.349658	0.00444336
254	-0.399609	0.00444336
255	-0.449561	0.0036377
256	-0.499512	0.0036377
257	-0.549463	0.00283203
258	-0.599414	0.00283203
259	-0.649365	0.00202637
260	-0.699316	0.00202637
261	-0.749268	0.00202637
262	-0.799219	0.00283203
263	-0.84917	0.00202637
264	-0.899121	0.0012207
265	-0.949072	0.00202637
266	-0.999023	0.00202637
267	-1.00144	0.00202637
268	-0.951489	0.000415039
269	-0.901538	0.0012207
270	-0.851587	0.0012207
271	-0.801636	0.0012207
272	-0.751685	0.0012207
273	-0.701733	0.00202637
274	-0.651782	0.0036377
275	-0.601831	0.00605469
276	-0.55188	0.00847168
277	-0.501929	0.00927734
278	-0.451978	0.010083
279	-0.402026	0.0116943
280	-0.352075	0.0125
281	-0.302124	0.0133057
282	-0.252173	0.0141113
283	-0.202222	0.014917
284	-0.152271	0.014917
285	-0.102319	0.0157227
286	-0.0523682	0.0165283
287	-0.00241699	0.017334
288	0.0475342	0.017334
289	0.0974854	0.017334
290	0.147437	0.0181396
291	0.197388	0.0181396
292	0.247339	0.0189453
293	0.29729	0.0181396
294	0.347241	0.0189453
295	0.397192	0.0181396
296	0.447144	0.0189453
297	0.497095	0.0181396
298	0.547046	0.0181396
299	0.596997	0.0181396
300	0.646948	0.0181396
301	0.696899	0.0181396
302	0.746851	0.017334
303	0.796802	0.0181396
304	0.846753	0.0181396
305	0.896704	0.017334
306	0.946655	0.0181396
307	0.996606	0.017334
308	0.999023	0.0181396
309	0.949072	0.017334
310	0.899121	0.017334
311	0.84917	0.017334
312	0.799219	0.017334
313	0.749268	0.017334
314	0.699316	0.017334
315	0.649365	0.017334
316	0.599414	0.017334
317	0.549463	0.017334
318	0.499512	0.017334
319	0.449561	0.0165283
320	0.399609	0.0157227
321	0.349658	0.014917
322	0.299707	0.0133057
323	0.249756	0.0125
324	0.199805	0.0116943
325	0.149854	0.0108887
326	0.0999023	0.010083
327	0.0499512	0.010083
328	0	0.00927734
329	-0.0499512	0.00847168
330	-0.0999023	0.00766602
331	-0.149854	0.00766602
332	-0.199805	0.00686035
333	-0.249756	0.00605469
334	-0.299707	0.00524902
335	-0.349658	0.00524902
336	-0.399609	0.00444336
337	-0.449561	0.0036377
338	-0.499512	0.0036377
339	-0.549463	0.00283203
340	-0.599414	0.00283203
341	-0.649365	0.00202637
342	-0.699316	0.00202637
343	-0.749268	0.00202637
344	-0.799219	0.00202637
345	-0.84917	0.00202637
346	-0.899121	0.00202637
347	-0.949072	0.0012207
348	-0.999023	0.00202637
349	-1.00144	0.00202637
350	-0.951489	0.0012207
351	-0.901538	0.00202637
352	-0.851587	0.0012207
353	-0.801636	0.0012207
354	-0.751685	0.0012207
355	-0.701733	0.00283203
356	-0.651782	0.00444336
357	-0.601831	0.00605469
358	-0.55188	0.00766602
359	-0.501929	0.00927734
360	-0.451978	0.0108887
361	-0.402026	0.0116943
362	-0.352075	0.0125
363	-0.302124	0.0133057
364	-0.252173	0.0141113
365	-0.202222	0.0141113
366	-0.152271	0.014917
367	-0.102319	0.0157227
368	-0.0523682	0.0165283
369	-0.00241699	0.017334
370	0.0475342	0.017334
371	0.0974854	0.017334
372	0.147437	0.0181396
373	0.197388	0.0181396
374	0.247339	0.0189453
375	0.29729	0.0189453
376	0.347241	0.0181396
377	0.397192	0.0181396
378	0.447144	0.0181396
379	0.497095	0.0189453
380	0.547046	0.0181396
381	0.596997	0.0181396
382	0.646948	0.0181396
383	0.696899	0.0181396
384	0.746851	0.0181396
385	0.796802	0.017334
386	0.846753	0.0181396
387	0.896704	0.0181396
388	0.946655	0.0181396
389	0.996606	0.017334
390	0.999023	0.0181396
391	0.949072	0.0181396
392	0.899121	0.0181396
393	0.84917	0.0181396
394	0.799219	0.017334
395	0.749268	0.017334
396	0.699316	0.017334
397	0.649365	0.0181396
398	0.599414	0.0181396
399	0.549463	0.017334
400	0.499512	0.017334
401	0.449561	0.0165283
402	0.399609	0.0157227
403	0.349658	0.0141113
404	0.299707	0.0133057
405	0.249756	0.0125
406	0.199805	0.0116943
407	0.149854	0.0108887
408	0.0999023	0.010083
409	0.0499512	0.010083
410	0	0.00927734
411	-0.0499512	0.00927734
412	-0.0999023	0.00766602
413	-0.149854	0.00766602
414	-0.199805	0.00686035
415	-0.249756	0.00605469
416	-0.299707	0.00524902
417	-0.349658	0.00524902
418	-0.399609	0.00444336
419	-0.449561	0.0036377
420	-0.499512	0.00444336
421	-0.549463	0.0036377
422	-0.599414	0.0036377
423	-0.649365	0.00202637
424	-0.699316	0.00202637
425	-0.749268	0.00202637
426	-0.799219	0.00202637
427	-0.84917	0.00283203
428	-0.899121	0.0012207
429	-0.949072	0.00202637
430	-0.999023	0.00202637
431	-1.00144	0.0012207
432	-0.951489	0.00202637
433	-0.901538	0.0012207
434	-0.851587	0.0012207
435	-0.801636	0.0012207
436	-0.751685	0.00202637
437	-0.701733	0.00202637
438	-0.651782	0.00444336
439	-0.601831	0.00605469
440	-0.55188	0.00766602
441	-0.501929	0.00927734
442	-0.451978	0.0108887
443	-0.402026	0.0116943
444	-0.352075	0.0125
445	-0.302124	0.0133057
446	-0.252173	0.0133057
447	-0.202222	0.014917
448	-0.152271	0.014917
449	-0.102319	0.0157227
450	-0.0523682	0.0157227
451	-0.00241699	0.0165283
452	0.0475342	0.017334
453	0.0974854	0.017334
454	0.147437	0.0181396
455	0.197388	0.0181396
456	0.247339	0.0189453
457	0.29729	0.0189453
458	0.347241	0.0189453
459	0.397192	0.0181396
460	0.447144	0.0189453
461	0.497095	0.0181396
462	0.547046	0.0181396
463	0.596997	0.0181396
464	0.646948	0.0181396
465	0.696899	0.0181396
466	0.746851	0.0181396
467	0.796802	0.0181396
468	0.846753	0.0181396
469	0.896704	0.0181396
470	0.946655	0.0181396
471	0.996606	0.0181396
472	0.999023	0.017334
473	0.949072	0.017334
474	0.899121	0.017334
475	0.84917	0.0181396
476	0.799219	0.017334
477	0.749268	0.017334
478	0.699316	0.0165283
479	0.649365	0.017334
480	0.599414	0.0181396
481	0.549463	0.017334
482	0.499512	0.017334
483	0.449561	0.0165283
484	0.399609	0.0157227
485	0.349658	0.0141113
486	0.299707	0.0133057
487	0.249756	0.0125
488	0.199805	0.0116943
489	0.149854	0.0108887
490	0.0999023	0.010083
491	0.0499512	0.00927734
492	0	0.00927734
493	-0.0499512	0.00847168
494	-0.0999023	0.00766602
495	-0.149854	0.00766602
496	-0.199805	0.00686035
497	-0.249756	0.00605469
498	-0.299707	0.00605469
499	-0.349658	0.00444336
500	-0.399609	0.00444336
501	-0.449561	0.0036377
502	-0.499512	0.00283203
503	-0.549463	0.00283203
504	-0.599414	0.00283203
505	-0.649365	0.00283203
506	-0.699316	0.0012207
507	-0.749268	0.00202637
508	-0.799219	0.00202637
509	-0.84917	0.00202637
510	-0.899121	0.00202637
511	-0.949072	0.0012207
512	-0.999023	0.00202637
513	-1.00144	0.00202637
514	-0.951489	0.00202637
515	-0.901538	0.0012207
516	-0.851587	0.0012207
517	-0.801636	0.0012207
518	-0.751685	0.00202637
519	-0.701733	0.00283203
520	-0.651782	0.00444336
521	-0.601831	0.00686035
522	-0.55188	0.00847168
523	-0.501929	0.010083
524	-0.451978	0.0108887
525	-0.402026	0.0116943
526	-0.352075	0.0141113
527	-0.302124	0.0141113
528	-0.252173	0.0133057
529	-0.202222	0.0141113
530	-0.152271	0.014917
531	-0.102319	0.0157227
532	-0.0523682	0.0157227
533	-0.00241699	0.017334
534	0.0475342	0.017334
535	0.0974854	0.017334
536	0.147437	0.0181396
537	0.197388	0.0181396
538	0.247339	0.0189453
539	0.29729	0.0189453
540	0.347241	0.0189453
541	0.397192	0.0189453
542	0.447144	0.0189453
543	0.497095	0.0181396
544	0.547046	0.0181396
545	0.596997	0.0189453
546	0.646948	0.0181396
547	0.696899	0.0189453
548	0.746851	0.0181396
549	0.796802	0.0181396
550	0.846753	0.017334
551	0.896704	0.0181396
552	0.946655	0.0181396
553	0.996606	0.0181396
554	0.999023	0.0181396
555	0.949072	0.017334
556	0.899121	0.017334
557	0.84917	0.017334
558	0.799219	0.017334
559	0.749268	0.017334
560	0.699316	0.017334
561	0.649365	0.017334
562	0.599414	0.017334
563	0.549463	0.017334
564	0.499512	0.017334
565	0.449561	0.0165283
566	0.399609	0.014917
567	0.349658	0.014917
568	0.299707	0.0133057
569	0.249756	0.0125
570	0.199805	0.0116943
571	0.149854	0.0108887
572	0.0999023	0.0108887
573	0.0499512	0.00927734
574	0	0.00927734
575	-0.0499512	0.00927734
576	-0.0999023	0.00847168
577	-0.149854	0.00766602
578	-0.199805	0.00686035
579	-0.249756	0.00605469
580	-0.299707	0.00605469
581	-0.349658	0.00524902
582	-0.399609	0.00444336
583	-0.449561	0.0036377
584	-0.499512	0.0036377
585	-0.549463	0.00283203
586	-0.599414	0.00283203
587	-0.649365	0.00283203
588	-0.699316	0.00202637
589	-0.749268	0.00202637
590	-0.799219	0.00202637
591	-0.84917	0.00202637
592	-0.899121	0.00202637
593	-0.949072	0.00202637
594	-0.999023	0.00202637
595	-1.00144	0.00202637
596	-0.951489	0.00202637
597	-0.901538	0.0012207
598	-0.851587	0.0012207
599	-0.801636	0.00202637
600	-0.751685	0.0012207
601	-0.701733	0.00202637
602	-0.651782	0.00444336
603	-0.601831	0.00686035
604	-0.55188	0.00847168
605	-0.501929	0.010083
606	-0.451978	0.0108887
607	-0.402026	0.0116943
608	-0.352075	0.0125
609	-0.302124	0.0133057
610	-0.252173	0.0141113
611	-0.202222	0.014917
612	-0.152271	0.014917
613	-0.102319	0.0157227
614	-0.0523682	0.0165283
615	-0.00241699	0.0165283
616	0.0475342	0.017334
617	0.0974854	0.0181396
618	0.147437	0.0181396
619	0.197388	0.0181396
620	0.247339	0.0181396
621	0.29729	0.0181396
622	0.347241	0.0181396
623	0.397192	0.0181396
624	0.447144	0.0181396
625	0.497095	0.0181396
626	0.547046	0.0189453
627	0.596997	0.0189453
628	0.646948	0.0181396
629	0.696899	0.0181396
630	0.746851	0.0181396
631	0.796802	0.0181396
632	0.846753	0.0181396
633	0.896704	0.0181396
634	0.946655	0.0181396
635	0.996606	0.017334
636	0.999023	0.017334
637	0.949072	0.017334
638	0.899121	0.017334
639	0.84917	0.017334
640	0.799219	0.017334
641	0.749268	0.017334
642	0.699316	0.0181396
643	0.649365	0.017334
644	0.599414	0.0181396
645	0.549463	0.0165283
646	0.499512	0.017334
647	0.449561	0.0165283
648	0.399609	0.0157227
649	0.349658	0.0141113
650	0.299707	0.0133057
651	0.249756	0.0133057
652	0.199805	0.0116943
653	0.149854	0.0108887
654	0.0999023	0.010083
655	0.0499512	0.00927734
656	0	0.00927734
657	-0.0499512	0.00847168
658	-0.0999023	0.00766602
659	-0.149854	0.00766602
660	-0.199805	0.00686035
661	-0.249756	0.00605469
662	-0.299707	0.00605469
663	-0.349658	0.00524902
664	-0.399609	0.00444336
665	-0.449561	0.00444336
666	-0.499512	0.00283203
667	-0.549463	0.00283203
668	-0.599414	0.00283203
669	-0.649365	0.00283203
670	-0.699316	0.00202637
671	-0.749268	0.00202637
672	-0.799219	0.00202637
673	-0.84917	0.00202637
674	-0.899121	0.00202637
675	-0.949072	0.00202637
676	-0.999023	0.00202637
677	-1.00144	0.00202637
678	-0.951489	0.00202637
679	-0.901538	0.00202637
680	-0.851587	0.00202637
681	-0.801636	0.0012207
682	-0.751685	0.00202637
683	-0.701733	0.00283203
684	-0.651782	0.00444336
685	-0.601831	0.00605469
686	-0.55188	0.00847168
687	-0.501929	0.00927734
688	-0.451978	0.0108887
689	-0.402026	0.0116943
690	-0.352075	0.0116943
691	-0.302124	0.0133057
692	-0.252173	0.0141113
693	-0.202222	0.014917
694	-0.152271	0.014917
695	-0.102319	0.0157227
696	-0.0523682	0.0165283
697	-0.00241699	0.0165283
698	0.0475342	0.017334
699	0.0974854	0.0181396
700	0.147437	0.0181396
701	0.197388	0.0181396
702	0.247339	0.0189453
703	0.29729	0.0181396
704	0.347241	0.0181396
705	0.397192	0.0189453
706	0.447144	0.0189453
707	0.497095	0.0181396
708	0.547046	0.0189453
709	0.596997	0.0181396
710	0.646948	0.0181396
711	0.696899	0.0181396
712	0.746851	0.0181396
713	0.796802	0.017334
714	0.846753	0.0181396
715	0.896704	0.0181396
716	0.946655	0.0181396
717	0.996606	0.0181396
718	0.999023	0.017334
719	0.949072	0.017334
720	0.899121	0.0181396
721	0.84917	0.017334
722	0.799219	0.017334
723	0.749268	0.017334
724	0.699316	0.017334
725	0.649365	0.0181396
726	0.599414	0.017334
727	0.549463	0.017334
728	0.499512	0.017334
729	0.449561	0.0165283
730	0.399609	0.0157227
731	0.349658	0.014917
732	0.299707	0.0133057
733	0.249756	0.0125
734	0.199805	0.0116943
735	0.149854	0.0108887
736	0.0999023	0.0108887
737	0.0499512	0.010083
738	0	0.00927734
739	-0.0499512	0.00847168
740	-0.0999023	0.00847168
741	-0.149854	0.00766602
742	-0.199805	0.00686035
743	-0.249756	0.00605469
744	-0.299707	0.00605469
745	-0.349658	0.00524902
746	-0.399609	0.00444336
747	-0.449561	0.0036377
748	-0.499512	0.0036377
749	-0.549463	0.00283203
750	-0.599414	0.00283203
751	-0.649365	0.00283203
752	-0.699316	0.00283203
753	-0.749268	0.00202637
754	-0.799219	0.00202637
755	-0.84917	0.00202637
756	-0.899121	0.00202637
757	-0.949072	0.00283203
758	-0.999023	0.00202637
759	-1.00144	0.00202637
760	-0.951489	0.00283203
761	-0.901538	0.00202637
762	-0.851587	0.0012207
763	-0.801636	0.00202637
764	-0.751685	0.00202637
765	-0.701733	0.00283203
766	-0.651782	0.00444336
767	-0.601831	0.00686035
768	-0.55188	0.00847168
769	-0.501929	0.00927734
770	-0.451978	0.0108887
771	-0.402026	0.0116943
772	-0.352075	0.0125
773	-0.302124	0.0133057
774	-0.252173	0.0133057
775	-0.202222	0.0141113
776	-0.152271	0.014917
777	-0.102319	0.014917
778	-0.0523682	0.0157227
779	-0.00241699	0.0165283
780	0.0475342	0.017334
781	0.0974854	0.017334
782	0.147437	0.0181396
783	0.197388	0.0181396
784	0.247339	0.0189453
785	0.29729	0.0181396
786	0.347241	0.0181396
787	0.397192	0.0181396
788	0.447144	0.0181396
789	0.497095	0.0181396
790	0.547046	0.0189453
791	0.596997	0.0189453
792	0.646948	0.017334
793	0.696899	0.0181396
794	0.746851	0.0181396
795	0.796802	0.0181396
796	0.846753	0.0181396
797	0.896704	0.0181396
798	0.946655	0.0181396
799	0.996606	0.0181396
800	0.999023	0.0181396
801	0.949072	0.017334
802	0.899121	0.0181396
803	0.84917	0.0181396
804	0.799219	0.017334
805	0.749268	0.0181396
806	0.699316	0.017334
807	0.649365	0.017334
808	0.599414	0.017334
809	0.549463	0.017334
810	0.499512	0.017334
811	0.449561	0.0165283
812	0.399609	0.0165283
813	0.349658	0.014917
814	0.299707	0.0133057
815	0.249756	0.0125
816	0.199805	0.0116943
817	0.149854	0.0108887
818	0.0999023	0.0108887
819	0.0499512	0.010083
820	0	0.00927734

## Sheet: 102.txt
0					Voltaje Ox	Corriente Ox	Voltaje Re	Corriente Re
1				1	-0.00241699	0.019751	-0.00241699	-0.000390625
2				2	-0.00241699	0.0205566	-0.00241699	-0.00119629
3				3	-0.00241699	0.019751	-0.00241699	-0.000390625
4				4	-0.00241699	0.0205566	-0.00241699	-0.000390625
5				5	-0.00241699	0.019751	-0.00241699	-0.00119629
6	-0.300513	0.00766602		6	-0.00241699	0.019751	-0.00241699	-0.000390625
7	-0.350464	0.00605469		7	-0.00241699	0.019751	-0.00241699	-0.000390625
8	-0.400415	0.00524902		8	-0.00241699	0.019751	-0.00241699	-0.000390625
9	-0.450366	0.00444336		9	-0.00241699	0.019751	-0.00241699	-0.000390625
10	-0.500317	0.0036377		10	-0.00241699	0.019751	-0.00241699	-0.000390625
11	-0.550269	0.00283203		Average	-0.00241699	0.019751	-0.00241699	-0.000390625
12	-0.60022	0.00283203		St dev	4.5714e-19	0.000339698	4.5714e-19	0.000339698
13	-0.650171	0.00202637		Error Sup	-0.00241699	0.0200907	-0.00241699	-5.09272e-05
14	-0.700122	0.0012207		Error Inf	-0.00241699	0.0194113	-0.00241699	-0.000730323
15	-0.750073	0.0012207
16	-0.800024	0.000415039
17	-0.849976	0.0012207
18	-0.899927	0.000415039
19	-0.949878	0.0012207
20	-0.999829	0.0012207
21	-1.00144	0.000415039
22	-0.951489	0.000415039
23	-0.901538	0.000415039
24	-0.851587	0.000415039
25	-0.801636	-0.000390625
26	-0.751685	0.000415039
27	-0.701733	0.000415039
28	-0.651782	0.00202637
29	-0.601831	0.00444336
30	-0.55188	0.00686035
31	-0.501929	0.00927734
32	-0.451978	0.0108887
33	-0.402026	0.0116943
34	-0.352075	0.0125
35	-0.302124	0.0133057
36	-0.252173	0.014917
37	-0.202222	0.0157227
38	-0.152271	0.0157227
39	-0.102319	0.0165283
40	-0.0523682	0.0181396
41	-0.00241699	0.017334
42	0.0475342	0.0181396
43	0.0974854	0.0189453
44	0.147437	0.019751
45	0.197388	0.019751
46	0.247339	0.019751
47	0.29729	0.019751
48	0.347241	0.019751
49	0.397192	0.019751
50	0.447144	0.019751
51	0.497095	0.019751
52	0.547046	0.019751
53	0.596997	0.019751
54	0.646948	0.019751
55	0.696899	0.019751
56	0.746851	0.0189453
57	0.796802	0.0189453
58	0.846753	0.0181396
59	0.896704	0.0189453
60	0.946655	0.0189453
61	0.996606	0.0189453
62	0.999023	0.0189453
63	0.949072	0.0189453
64	0.899121	0.0189453
65	0.84917	0.0189453
66	0.799219	0.0189453
67	0.749268	0.0189453
68	0.699316	0.0189453
69	0.649365	0.0189453
70	0.599414	0.0189453
71	0.549463	0.0181396
72	0.499512	0.0189453
73	0.449561	0.017334
74	0.399609	0.0165283
75	0.349658	0.014917
76	0.299707	0.0133057
77	0.249756	0.0125
78	0.199805	0.0116943
79	0.149854	0.010083
80	0.0999023	0.010083
81	0.0499512	0.00927734
82	0	0.00927734
83	-0.0499512	0.00766602
84	-0.0999023	0.00847168
85	-0.149854	0.00766602
86	-0.199805	0.00605469
87	-0.249756	0.00524902
88	-0.299707	0.00444336
89	-0.349658	0.0036377
90	-0.399609	0.00283203
91	-0.449561	0.00283203
92	-0.499512	0.00202637
93	-0.549463	0.0012207
94	-0.599414	0.0012207
95	-0.649365	0.0012207
96	-0.699316	0.000415039
97	-0.749268	0.000415039
98	-0.799219	0.000415039
99	-0.84917	-0.000390625
100	-0.899121	-0.00119629
101	-0.949072	0.0012207
102	-0.999023	-0.000390625
103	-1.00144	0.000415039
104	-0.951489	0.000415039
105	-0.901538	0.000415039
106	-0.851587	-0.000390625
107	-0.801636	-0.000390625
108	-0.751685	-0.000390625
109	-0.701733	-0.000390625
110	-0.651782	0.00202637
111	-0.601831	0.00444336
112	-0.55188	0.00686035
113	-0.501929	0.00927734
114	-0.451978	0.0108887
115	-0.402026	0.0116943
116	-0.352075	0.0125
117	-0.302124	0.0133057
118	-0.252173	0.0141113
119	-0.202222	0.0157227
120	-0.152271	0.0157227
121	-0.102319	0.0165283
122	-0.0523682	0.017334
123	-0.00241699	0.0181396
124	0.0475342	0.0181396
125	0.0974854	0.0189453
126	0.147437	0.019751
127	0.197388	0.019751
128	0.247339	0.019751
129	0.29729	0.019751
130	0.347241	0.019751
131	0.397192	0.019751
132	0.447144	0.0205566
133	0.497095	0.019751
134	0.547046	0.019751
135	0.596997	0.019751
136	0.646948	0.0189453
137	0.696899	0.0189453
138	0.746851	0.019751
139	0.796802	0.0189453
140	0.846753	0.0181396
141	0.896704	0.0189453
142	0.946655	0.0189453
143	0.996606	0.0189453
144	0.999023	0.0189453
145	0.949072	0.0189453
146	0.899121	0.0189453
147	0.84917	0.0189453
148	0.799219	0.0181396
149	0.749268	0.0189453
150	0.699316	0.0189453
151	0.649365	0.0181396
152	0.599414	0.0189453
153	0.549463	0.0189453
154	0.499512	0.0189453
155	0.449561	0.0181396
156	0.399609	0.0165283
157	0.349658	0.014917
158	0.299707	0.0141113
159	0.249756	0.0125
160	0.199805	0.0116943
161	0.149854	0.0108887
162	0.0999023	0.010083
163	0.0499512	0.00927734
164	0	0.00847168
165	-0.0499512	0.00847168
166	-0.0999023	0.00686035
167	-0.149854	0.00686035
168	-0.199805	0.00605469
169	-0.249756	0.00524902
170	-0.299707	0.00524902
171	-0.349658	0.0036377
172	-0.399609	0.00283203
173	-0.449561	0.00202637
174	-0.499512	0.0012207
175	-0.549463	0.0012207
176	-0.599414	0.000415039
177	-0.649365	0.0012207
178	-0.699316	0.000415039
179	-0.749268	0.0012207
180	-0.799219	-0.000390625
181	-0.84917	-0.000390625
182	-0.899121	0.000415039
183	-0.949072	-0.000390625
184	-0.999023	-0.000390625
185	-1.00144	-0.000390625
186	-0.951489	-0.000390625
187	-0.901538	-0.000390625
188	-0.851587	-0.000390625
189	-0.801636	0.000415039
190	-0.751685	-0.000390625
191	-0.701733	0.000415039
192	-0.651782	0.00283203
193	-0.601831	0.00524902
194	-0.55188	0.00686035
195	-0.501929	0.010083
196	-0.451978	0.0108887
197	-0.402026	0.0125
198	-0.352075	0.0125
199	-0.302124	0.0141113
200	-0.252173	0.0141113
201	-0.202222	0.014917
202	-0.152271	0.0157227
203	-0.102319	0.0157227
204	-0.0523682	0.017334
205	-0.00241699	0.0181396
206	0.0475342	0.0189453
207	0.0974854	0.0189453
208	0.147437	0.0189453
209	0.197388	0.019751
210	0.247339	0.019751
211	0.29729	0.019751
212	0.347241	0.019751
213	0.397192	0.0189453
214	0.447144	0.019751
215	0.497095	0.019751
216	0.547046	0.0189453
217	0.596997	0.0189453
218	0.646948	0.0189453
219	0.696899	0.0189453
220	0.746851	0.0189453
221	0.796802	0.019751
222	0.846753	0.0189453
223	0.896704	0.0189453
224	0.946655	0.0189453
225	0.996606	0.0189453
226	0.999023	0.0189453
227	0.949072	0.0189453
228	0.899121	0.0189453
229	0.84917	0.0189453
230	0.799219	0.0189453
231	0.749268	0.0189453
232	0.699316	0.0189453
233	0.649365	0.0181396
234	0.599414	0.0181396
235	0.549463	0.0181396
236	0.499512	0.0189453
237	0.449561	0.0181396
238	0.399609	0.0157227
239	0.349658	0.014917
240	0.299707	0.014917
241	0.249756	0.0125
242	0.199805	0.0116943
243	0.149854	0.0108887
244	0.0999023	0.010083
245	0.0499512	0.00927734
246	0	0.00766602
247	-0.0499512	0.00766602
248	-0.0999023	0.00766602
249	-0.149854	0.00686035
250	-0.199805	0.00605469
251	-0.249756	0.00524902
252	-0.299707	0.00444336
253	-0.349658	0.0036377
254	-0.399609	0.00283203
255	-0.449561	0.00202637
256	-0.499512	0.00202637
257	-0.549463	0.0012207
258	-0.599414	0.000415039
259	-0.649365	0.000415039
260	-0.699316	0.000415039
261	-0.749268	0.000415039
262	-0.799219	-0.000390625
263	-0.84917	0.000415039
264	-0.899121	-0.000390625
265	-0.949072	-0.000390625
266	-0.999023	-0.000390625
267	-1.00144	-0.000390625
268	-0.951489	-0.000390625
269	-0.901538	-0.000390625
270	-0.851587	-0.000390625
271	-0.801636	-0.000390625
272	-0.751685	-0.000390625
273	-0.701733	0.0012207
274	-0.651782	0.0036377
275	-0.601831	0.00605469
276	-0.55188	0.00766602
277	-0.501929	0.00927734
278	-0.451978	0.0108887
279	-0.402026	0.0125
280	-0.352075	0.0125
281	-0.302124	0.0141113
282	-0.252173	0.0141113
283	-0.202222	0.014917
284	-0.152271	0.0157227
285	-0.102319	0.0165283
286	-0.0523682	0.017334
287	-0.00241699	0.0181396
288	0.0475342	0.0181396
289	0.0974854	0.0189453
290	0.147437	0.0205566
291	0.197388	0.0205566
292	0.247339	0.019751
293	0.29729	0.019751
294	0.347241	0.0189453
295	0.397192	0.0205566
296	0.447144	0.019751
297	0.497095	0.019751
298	0.547046	0.019751
299	0.596997	0.019751
300	0.646948	0.0189453
301	0.696899	0.019751
302	0.746851	0.0189453
303	0.796802	0.0189453
304	0.846753	0.019751
305	0.896704	0.0189453
306	0.946655	0.0189453
307	0.996606	0.0189453
308	0.999023	0.0189453
309	0.949072	0.0181396
310	0.899121	0.0189453
311	0.84917	0.0181396
312	0.799219	0.0181396
313	0.749268	0.0189453
314	0.699316	0.0189453
315	0.649365	0.0181396
316	0.599414	0.0189453
317	0.549463	0.0181396
318	0.499512	0.0189453
319	0.449561	0.0189453
320	0.399609	0.017334
321	0.349658	0.014917
322	0.299707	0.0133057
323	0.249756	0.0116943
324	0.199805	0.0108887
325	0.149854	0.0108887
326	0.0999023	0.010083
327	0.0499512	0.00927734
328	0	0.00927734
329	-0.0499512	0.00847168
330	-0.0999023	0.00766602
331	-0.149854	0.00686035
332	-0.199805	0.00605469
333	-0.249756	0.00524902
334	-0.299707	0.00444336
335	-0.349658	0.0036377
336	-0.399609	0.00283203
337	-0.449561	0.00202637
338	-0.499512	0.00202637
339	-0.549463	0.0012207
340	-0.599414	0.000415039
341	-0.649365	0.0012207
342	-0.699316	0.000415039
343	-0.749268	-0.000390625
344	-0.799219	0.000415039
345	-0.84917	0.000415039
346	-0.899121	-0.000390625
347	-0.949072	-0.00119629
348	-0.999023	-0.000390625
349	-1.00144	0.000415039
350	-0.951489	0.000415039
351	-0.901538	-0.000390625
352	-0.851587	-0.000390625
353	-0.801636	-0.000390625
354	-0.751685	-0.000390625
355	-0.701733	0.0012207
356	-0.651782	0.0036377
357	-0.601831	0.00605469
358	-0.55188	0.00847168
359	-0.501929	0.00927734
360	-0.451978	0.0108887
361	-0.402026	0.0125
362	-0.352075	0.0133057
363	-0.302124	0.0133057
364	-0.252173	0.014917
365	-0.202222	0.014917
366	-0.152271	0.0157227
367	-0.102319	0.0165283
368	-0.0523682	0.017334
369	-0.00241699	0.0181396
370	0.0475342	0.0189453
371	0.0974854	0.0189453
372	0.147437	0.019751
373	0.197388	0.019751
374	0.247339	0.019751
375	0.29729	0.019751
376	0.347241	0.019751
377	0.397192	0.019751
378	0.447144	0.0189453
379	0.497095	0.0189453
380	0.547046	0.019751
381	0.596997	0.019751
382	0.646948	0.019751
383	0.696899	0.019751
384	0.746851	0.0189453
385	0.796802	0.0189453
386	0.846753	0.0189453
387	0.896704	0.0189453
388	0.946655	0.0189453
389	0.996606	0.0189453
390	0.999023	0.0189453
391	0.949072	0.0189453
392	0.899121	0.0189453
393	0.84917	0.0189453
394	0.799219	0.0181396
395	0.749268	0.0189453
396	0.699316	0.0189453
397	0.649365	0.0181396
398	0.599414	0.0181396
399	0.549463	0.0181396
400	0.499512	0.0189453
401	0.449561	0.0181396
402	0.399609	0.0165283
403	0.349658	0.0157227
404	0.299707	0.0133057
405	0.249756	0.0125
406	0.199805	0.0125
407	0.149854	0.0108887
408	0.0999023	0.00927734
409	0.0499512	0.00927734
410	0	0.00847168
411	-0.0499512	0.00847168
412	-0.0999023	0.00766602
413	-0.149854	0.00686035
414	-0.199805	0.00605469
415	-0.249756	0.00524902
416	-0.299707	0.00444336
417	-0.349658	0.00444336
418	-0.399609	0.00283203
419	-0.449561	0.00202637
420	-0.499512	0.0012207
421	-0.549463	0.0012207
422	-0.599414	0.0012207
423	-0.649365	0.0012207
424	-0.699316	0.000415039
425	-0.749268	-0.000390625
426	-0.799219	-0.000390625
427	-0.84917	0.000415039
428	-0.899121	0.0012207
429	-0.949072	-0.000390625
430	-0.999023	-0.000390625
431	-1.00144	0.000415039
432	-0.951489	0.000415039
433	-0.901538	-0.000390625
434	-0.851587	-0.000390625
435	-0.801636	-0.000390625
436	-0.751685	-0.000390625
437	-0.701733	0.0012207
438	-0.651782	0.00444336
439	-0.601831	0.00605469
440	-0.55188	0.00847168
441	-0.501929	0.00927734
442	-0.451978	0.0108887
443	-0.402026	0.0125
444	-0.352075	0.0133057
445	-0.302124	0.0141113
446	-0.252173	0.014917
447	-0.202222	0.014917
448	-0.152271	0.0157227
449	-0.102319	0.017334
450	-0.0523682	0.017334
451	-0.00241699	0.0181396
452	0.0475342	0.0181396
453	0.0974854	0.0189453
454	0.147437	0.019751
455	0.197388	0.019751
456	0.247339	0.019751
457	0.29729	0.019751
458	0.347241	0.019751
459	0.397192	0.019751
460	0.447144	0.019751
461	0.497095	0.019751
462	0.547046	0.019751
463	0.596997	0.0189453
464	0.646948	0.0189453
465	0.696899	0.0189453
466	0.746851	0.0189453
467	0.796802	0.0189453
468	0.846753	0.0189453
469	0.896704	0.0189453
470	0.946655	0.0189453
471	0.996606	0.0189453
472	0.999023	0.0189453
473	0.949072	0.0189453
474	0.899121	0.0189453
475	0.84917	0.0189453
476	0.799219	0.0189453
477	0.749268	0.0181396
478	0.699316	0.0189453
479	0.649365	0.0181396
480	0.599414	0.0189453
481	0.549463	0.0189453
482	0.499512	0.0189453
483	0.449561	0.0181396
484	0.399609	0.0165283
485	0.349658	0.014917
486	0.299707	0.0133057
487	0.249756	0.0125
488	0.199805	0.0116943
489	0.149854	0.0108887
490	0.0999023	0.010083
491	0.0499512	0.00927734
492	0	0.00847168
493	-0.0499512	0.00766602
494	-0.0999023	0.00766602
495	-0.149854	0.00686035
496	-0.199805	0.00605469
497	-0.249756	0.00605469
498	-0.299707	0.00524902
499	-0.349658	0.0036377
500	-0.399609	0.00283203
501	-0.449561	0.00283203
502	-0.499512	0.0012207
503	-0.549463	0.0012207
504	-0.599414	0.0012207
505	-0.649365	0.000415039
506	-0.699316	0.000415039
507	-0.749268	0.0012207
508	-0.799219	0.000415039
509	-0.84917	0.000415039
510	-0.899121	0.000415039
511	-0.949072	0.000415039
512	-0.999023	-0.000390625
513	-1.00144	-0.000390625
514	-0.951489	0.000415039
515	-0.901538	-0.000390625
516	-0.851587	-0.000390625
517	-0.801636	-0.000390625
518	-0.751685	-0.000390625
519	-0.701733	0.0012207
520	-0.651782	0.0036377
521	-0.601831	0.00605469
522	-0.55188	0.00847168
523	-0.501929	0.010083
524	-0.451978	0.0108887
525	-0.402026	0.0125
526	-0.352075	0.0125
527	-0.302124	0.0133057
528	-0.252173	0.014917
529	-0.202222	0.014917
530	-0.152271	0.0157227
531	-0.102319	0.0165283
532	-0.0523682	0.0165283
533	-0.00241699	0.0181396
534	0.0475342	0.0189453
535	0.0974854	0.0189453
536	0.147437	0.0189453
537	0.197388	0.019751
538	0.247339	0.019751
539	0.29729	0.019751
540	0.347241	0.019751
541	0.397192	0.019751
542	0.447144	0.019751
543	0.497095	0.019751
544	0.547046	0.0189453
545	0.596997	0.0189453
546	0.646948	0.019751
547	0.696899	0.0189453
548	0.746851	0.019751
549	0.796802	0.0189453
550	0.846753	0.0189453
551	0.896704	0.0189453
552	0.946655	0.0189453
553	0.996606	0.0189453
554	0.999023	0.0189453
555	0.949072	0.0189453
556	0.899121	0.0189453
557	0.84917	0.0181396
558	0.799219	0.0181396
559	0.749268	0.0189453
560	0.699316	0.0189453
561	0.649365	0.0189453
562	0.599414	0.0189453
563	0.549463	0.0189453
564	0.499512	0.0189453
565	0.449561	0.0181396
566	0.399609	0.0165283
567	0.349658	0.014917
568	0.299707	0.0141113
569	0.249756	0.0125
570	0.199805	0.0116943
571	0.149854	0.0108887
572	0.0999023	0.010083
573	0.0499512	0.00927734
574	0	0.00927734
575	-0.0499512	0.00766602
576	-0.0999023	0.00766602
577	-0.149854	0.00686035
578	-0.199805	0.00605469
579	-0.249756	0.00524902
580	-0.299707	0.00444336
581	-0.349658	0.0036377
582	-0.399609	0.00283203
583	-0.449561	0.00283203
584	-0.499512	0.00202637
585	-0.549463	0.0012207
586	-0.599414	0.0012207
587	-0.649365	0.000415039
588	-0.699316	0.000415039
589	-0.749268	0.000415039
590	-0.799219	0.000415039
591	-0.84917	0.000415039
592	-0.899121	-0.000390625
593	-0.949072	0.000415039
594	-0.999023	-0.000390625
595	-1.00144	0.000415039
596	-0.951489	-0.000390625
597	-0.901538	0.000415039
598	-0.851587	-0.000390625
599	-0.801636	0.000415039
600	-0.751685	-0.000390625
601	-0.701733	0.00202637
602	-0.651782	0.0036377
603	-0.601831	0.00686035
604	-0.55188	0.00766602
605	-0.501929	0.010083
606	-0.451978	0.0116943
607	-0.402026	0.0125
608	-0.352075	0.0133057
609	-0.302124	0.0141113
610	-0.252173	0.0141113
611	-0.202222	0.014917
612	-0.152271	0.0157227
613	-0.102319	0.0165283
614	-0.0523682	0.017334
615	-0.00241699	0.0181396
616	0.0475342	0.0181396
617	0.0974854	0.0189453
618	0.147437	0.019751
619	0.197388	0.019751
620	0.247339	0.019751
621	0.29729	0.019751
622	0.347241	0.019751
623	0.397192	0.019751
624	0.447144	0.019751
625	0.497095	0.019751
626	0.547046	0.0189453
627	0.596997	0.0189453
628	0.646948	0.0189453
629	0.696899	0.019751
630	0.746851	0.0189453
631	0.796802	0.0189453
632	0.846753	0.0189453
633	0.896704	0.0181396
634	0.946655	0.019751
635	0.996606	0.0189453
636	0.999023	0.0189453
637	0.949072	0.0189453
638	0.899121	0.0189453
639	0.84917	0.0181396
640	0.799219	0.0189453
641	0.749268	0.0189453
642	0.699316	0.0181396
643	0.649365	0.0181396
644	0.599414	0.0189453
645	0.549463	0.0181396
646	0.499512	0.0181396
647	0.449561	0.017334
648	0.399609	0.0165283
649	0.349658	0.014917
650	0.299707	0.0133057
651	0.249756	0.0125
652	0.199805	0.0116943
653	0.149854	0.0108887
654	0.0999023	0.010083
655	0.0499512	0.00927734
656	0	0.00847168
657	-0.0499512	0.00847168
658	-0.0999023	0.00766602
659	-0.149854	0.00686035
660	-0.199805	0.00605469
661	-0.249756	0.00524902
662	-0.299707	0.00444336
663	-0.349658	0.0036377
664	-0.399609	0.0036377
665	-0.449561	0.00283203
666	-0.499512	0.00202637
667	-0.549463	0.0012207
668	-0.599414	0.0012207
669	-0.649365	0.0012207
670	-0.699316	0.000415039
671	-0.749268	0.000415039
672	-0.799219	0.000415039
673	-0.84917	0.000415039
674	-0.899121	0.000415039
675	-0.949072	0.000415039
676	-0.999023	0.000415039
677	-1.00144	0.000415039
678	-0.951489	-0.000390625
679	-0.901538	-0.000390625
680	-0.851587	-0.000390625
681	-0.801636	0.000415039
682	-0.751685	-0.000390625
683	-0.701733	0.00202637
684	-0.651782	0.0036377
685	-0.601831	0.00605469
686	-0.55188	0.00927734
687	-0.501929	0.00927734
688	-0.451978	0.0108887
689	-0.402026	0.0125
690	-0.352075	0.0133057
691	-0.302124	0.0133057
692	-0.252173	0.0141113
693	-0.202222	0.0157227
694	-0.152271	0.0165283
695	-0.102319	0.0165283
696	-0.0523682	0.017334
697	-0.00241699	0.017334
698	0.0475342	0.0181396
699	0.0974854	0.017334
700	0.147437	0.0189453
701	0.197388	0.019751
702	0.247339	0.019751
703	0.29729	0.019751
704	0.347241	0.019751
705	0.397192	0.0189453
706	0.447144	0.0189453
707	0.497095	0.019751
708	0.547046	0.019751
709	0.596997	0.0189453
710	0.646948	0.0189453
711	0.696899	0.0189453
712	0.746851	0.0189453
713	0.796802	0.0189453
714	0.846753	0.0189453
715	0.896704	0.0189453
716	0.946655	0.0181396
717	0.996606	0.0189453
718	0.999023	0.0189453
719	0.949072	0.0189453
720	0.899121	0.0189453
721	0.84917	0.0181396
722	0.799219	0.0189453
723	0.749268	0.0181396
724	0.699316	0.0189453
725	0.649365	0.0189453
726	0.599414	0.0189453
727	0.549463	0.0181396
728	0.499512	0.0189453
729	0.449561	0.0181396
730	0.399609	0.0165283
731	0.349658	0.014917
732	0.299707	0.0133057
733	0.249756	0.0133057
734	0.199805	0.0116943
735	0.149854	0.010083
736	0.0999023	0.010083
737	0.0499512	0.00927734
738	0	0.00847168
739	-0.0499512	0.00847168
740	-0.0999023	0.00686035
741	-0.149854	0.00686035
742	-0.199805	0.00605469
743	-0.249756	0.00524902
744	-0.299707	0.00444336
745	-0.349658	0.0036377
746	-0.399609	0.0036377
747	-0.449561	0.00283203
748	-0.499512	0.00202637
749	-0.549463	0.0012207
750	-0.599414	0.000415039
751	-0.649365	0.0012207
752	-0.699316	-0.000390625
753	-0.749268	0.000415039
754	-0.799219	0.000415039
755	-0.84917	-0.000390625
756	-0.899121	0.000415039
757	-0.949072	0.000415039
758	-0.999023	0.000415039
759	-1.00144	0.000415039
760	-0.951489	0.000415039
761	-0.901538	-0.000390625
762	-0.851587	-0.000390625
763	-0.801636	0.0012207
764	-0.751685	0.000415039
765	-0.701733	0.00202637
766	-0.651782	0.00444336
767	-0.601831	0.00605469
768	-0.55188	0.00847168
769	-0.501929	0.00927734
770	-0.451978	0.0108887
771	-0.402026	0.0125
772	-0.352075	0.0133057
773	-0.302124	0.0141113
774	-0.252173	0.0157227
775	-0.202222	0.014917
776	-0.152271	0.0157227
777	-0.102319	0.0165283
778	-0.0523682	0.017334
779	-0.00241699	0.0181396
780	0.0475342	0.0181396
781	0.0974854	0.0189453
782	0.147437	0.0189453
783	0.197388	0.019751
784	0.247339	0.019751
785	0.29729	0.019751
786	0.347241	0.019751
787	0.397192	0.0189453
788	0.447144	0.019751
789	0.497095	0.0189453
790	0.547046	0.0189453
791	0.596997	0.019751
792	0.646948	0.0189453
793	0.696899	0.019751
794	0.746851	0.0189453
795	0.796802	0.0189453
796	0.846753	0.0189453
797	0.896704	0.0189453
798	0.946655	0.0189453
799	0.996606	0.0189453
800	0.999023	0.0189453
801	0.949072	0.0189453
802	0.899121	0.0189453
803	0.84917	0.0189453
804	0.799219	0.0181396
805	0.749268	0.0189453
806	0.699316	0.0181396
807	0.649365	0.0189453
808	0.599414	0.0189453
809	0.549463	0.0181396
810	0.499512	0.0181396
811	0.449561	0.0181396
812	0.399609	0.0157227
813	0.349658	0.014917
814	0.299707	0.0133057
815	0.249756	0.0133057
816	0.199805	0.0125
817	0.149854	0.0116943
818	0.0999023	0.010083
819	0.0499512	0.00927734
820	0	0.00927734

## Sheet: 103.txt
0					Voltaje Ox	Corriente Ox	Voltaje Re	Corriente Re
1				1	-0.00241699	0.0205566	-0.00241699	0.0012207
2				2	-0.00241699	0.0189453	-0.00241699	0.000415039
3				3	-0.00241699	0.019751	-0.00241699	-0.000390625
4				4	-0.00241699	0.019751	-0.00241699	0.000415039
5				5	-0.00241699	0.0189453	-0.00241699	0.000415039
6	-0.300513	0.00766602		6	-0.00241699	0.0189453	-0.00241699	0.000415039
7	-0.350464	0.00686035		7	-0.00241699	0.0189453	-0.00241699	0.000415039
8	-0.400415	0.00605469		8	-0.00241699	0.019751	-0.00241699	0.000415039
9	-0.450366	0.00524902		9	-0.00241699	0.0189453	-0.00241699	0.0012207
10	-0.500317	0.0036377		10	-0.00241699	0.0189453	-0.00241699	0.0012207
11	-0.550269	0.0036377		Average	-0.00241699	0.0205566	-0.00241699	0.0012207
12	-0.60022	0.00283203		St dev	4.5714e-19	0.000569691	4.5714e-19	0.000509547
13	-0.650171	0.00283203		Error Sup	-0.00241699	0.0211263	-0.00241699	0.00173025
14	-0.700122	0.00202637		Error Inf	-0.00241699	0.019987	-0.00241699	0.000711156
15	-0.750073	0.00202637
16	-0.800024	0.00202637
17	-0.849976	0.00202637
18	-0.899927	0.0012207
19	-0.949878	0.0012207
20	-0.999829	0.0012207
21	-1.00144	0.00202637
22	-0.951489	0.0012207
23	-0.901538	0.0012207
24	-0.851587	0.0012207
25	-0.801636	0.0012207
26	-0.751685	0.0012207
27	-0.701733	0.0012207
28	-0.651782	0.00283203
29	-0.601831	0.00524902
30	-0.55188	0.00686035
31	-0.501929	0.00927734
32	-0.451978	0.0108887
33	-0.402026	0.0116943
34	-0.352075	0.0125
35	-0.302124	0.0141113
36	-0.252173	0.014917
37	-0.202222	0.014917
38	-0.152271	0.0157227
39	-0.102319	0.0165283
40	-0.0523682	0.0165283
41	-0.00241699	0.0181396
42	0.0475342	0.0189453
43	0.0974854	0.0181396
44	0.147437	0.0189453
45	0.197388	0.019751
46	0.247339	0.019751
47	0.29729	0.019751
48	0.347241	0.019751
49	0.397192	0.0189453
50	0.447144	0.0189453
51	0.497095	0.0205566
52	0.547046	0.0189453
53	0.596997	0.0189453
54	0.646948	0.0181396
55	0.696899	0.019751
56	0.746851	0.0189453
57	0.796802	0.0189453
58	0.846753	0.0189453
59	0.896704	0.0189453
60	0.946655	0.0181396
61	0.996606	0.0181396
62	0.999023	0.0189453
63	0.949072	0.0181396
64	0.899121	0.0181396
65	0.84917	0.0181396
66	0.799219	0.0181396
67	0.749268	0.0181396
68	0.699316	0.0189453
69	0.649365	0.0181396
70	0.599414	0.0181396
71	0.549463	0.0181396
72	0.499512	0.0181396
73	0.449561	0.017334
74	0.399609	0.017334
75	0.349658	0.014917
76	0.299707	0.0133057
77	0.249756	0.0125
78	0.199805	0.0116943
79	0.149854	0.0108887
80	0.0999023	0.010083
81	0.0499512	0.010083
82	0	0.010083
83	-0.0499512	0.00847168
84	-0.0999023	0.00847168
85	-0.149854	0.00766602
86	-0.199805	0.00686035
87	-0.249756	0.00605469
88	-0.299707	0.00605469
89	-0.349658	0.00444336
90	-0.399609	0.00444336
91	-0.449561	0.0036377
92	-0.499512	0.00283203
93	-0.549463	0.00202637
94	-0.599414	0.00202637
95	-0.649365	0.00202637
96	-0.699316	0.0012207
97	-0.749268	0.0012207
98	-0.799219	0.000415039
99	-0.84917	0.00202637
100	-0.899121	0.000415039
101	-0.949072	0.0012207
102	-0.999023	0.0012207
103	-1.00144	0.000415039
104	-0.951489	0.000415039
105	-0.901538	0.000415039
106	-0.851587	0.000415039
107	-0.801636	0.000415039
108	-0.751685	0.0012207
109	-0.701733	0.0012207
110	-0.651782	0.00283203
111	-0.601831	0.00524902
112	-0.55188	0.00686035
113	-0.501929	0.00927734
114	-0.451978	0.0108887
115	-0.402026	0.0116943
116	-0.352075	0.0125
117	-0.302124	0.0133057
118	-0.252173	0.0141113
119	-0.202222	0.014917
120	-0.152271	0.0157227
121	-0.102319	0.0157227
122	-0.0523682	0.0165283
123	-0.00241699	0.017334
124	0.0475342	0.017334
125	0.0974854	0.0181396
126	0.147437	0.0189453
127	0.197388	0.0189453
128	0.247339	0.0189453
129	0.29729	0.0189453
130	0.347241	0.0189453
131	0.397192	0.0189453
132	0.447144	0.0189453
133	0.497095	0.0189453
134	0.547046	0.0189453
135	0.596997	0.0189453
136	0.646948	0.0189453
137	0.696899	0.0181396
138	0.746851	0.0181396
139	0.796802	0.0181396
140	0.846753	0.0181396
141	0.896704	0.0189453
142	0.946655	0.0181396
143	0.996606	0.0181396
144	0.999023	0.0181396
145	0.949072	0.0181396
146	0.899121	0.0181396
147	0.84917	0.0181396
148	0.799219	0.017334
149	0.749268	0.0181396
150	0.699316	0.017334
151	0.649365	0.0181396
152	0.599414	0.0181396
153	0.549463	0.0181396
154	0.499512	0.0181396
155	0.449561	0.017334
156	0.399609	0.0157227
157	0.349658	0.014917
158	0.299707	0.0133057
159	0.249756	0.0125
160	0.199805	0.0116943
161	0.149854	0.0108887
162	0.0999023	0.010083
163	0.0499512	0.00927734
164	0	0.00927734
165	-0.0499512	0.00927734
166	-0.0999023	0.00766602
167	-0.149854	0.00686035
168	-0.199805	0.00686035
169	-0.249756	0.00605469
170	-0.299707	0.00524902
171	-0.349658	0.00444336
172	-0.399609	0.0036377
173	-0.449561	0.0036377
174	-0.499512	0.00202637
175	-0.549463	0.00202637
176	-0.599414	0.0012207
177	-0.649365	0.0012207
178	-0.699316	0.0012207
179	-0.749268	0.0012207
180	-0.799219	0.0012207
181	-0.84917	0.0012207
182	-0.899121	0.0012207
183	-0.949072	0.0012207
184	-0.999023	0.000415039
185	-1.00144	0.000415039
186	-0.951489	0.000415039
187	-0.901538	0.000415039
188	-0.851587	0.000415039
189	-0.801636	0.0012207
190	-0.751685	-0.000390625
191	-0.701733	0.00202637
192	-0.651782	0.0036377
193	-0.601831	0.00605469
194	-0.55188	0.00766602
195	-0.501929	0.00927734
196	-0.451978	0.010083
197	-0.402026	0.0125
198	-0.352075	0.0125
199	-0.302124	0.0141113
200	-0.252173	0.0141113
201	-0.202222	0.014917
202	-0.152271	0.0157227
203	-0.102319	0.0157227
204	-0.0523682	0.017334
205	-0.00241699	0.017334
206	0.0475342	0.0181396
207	0.0974854	0.0181396
208	0.147437	0.0189453
209	0.197388	0.0189453
210	0.247339	0.0189453
211	0.29729	0.0189453
212	0.347241	0.019751
213	0.397192	0.0189453
214	0.447144	0.019751
215	0.497095	0.0189453
216	0.547046	0.0189453
217	0.596997	0.0181396
218	0.646948	0.0189453
219	0.696899	0.0189453
220	0.746851	0.0189453
221	0.796802	0.0181396
222	0.846753	0.0181396
223	0.896704	0.0181396
224	0.946655	0.0181396
225	0.996606	0.0189453
226	0.999023	0.0181396
227	0.949072	0.0181396
228	0.899121	0.0181396
229	0.84917	0.0181396
230	0.799219	0.0181396
231	0.749268	0.0181396
232	0.699316	0.0181396
233	0.649365	0.017334
234	0.599414	0.0181396
235	0.549463	0.0181396
236	0.499512	0.017334
237	0.449561	0.017334
238	0.399609	0.0157227
239	0.349658	0.014917
240	0.299707	0.0141113
241	0.249756	0.0125
242	0.199805	0.0116943
243	0.149854	0.010083
244	0.0999023	0.00927734
245	0.0499512	0.00927734
246	0	0.00927734
247	-0.0499512	0.00847168
248	-0.0999023	0.00766602
249	-0.149854	0.00686035
250	-0.199805	0.00605469
251	-0.249756	0.00605469
252	-0.299707	0.00605469
253	-0.349658	0.00444336
254	-0.399609	0.0036377
255	-0.449561	0.00283203
256	-0.499512	0.00283203
257	-0.549463	0.00202637
258	-0.599414	0.0012207
259	-0.649365	0.0012207
260	-0.699316	0.0012207
261	-0.749268	0.0012207
262	-0.799219	0.00202637
263	-0.84917	0.0012207
264	-0.899121	0.000415039
265	-0.949072	0.0012207
266	-0.999023	0.000415039
267	-1.00144	0.000415039
268	-0.951489	0.000415039
269	-0.901538	0.0012207
270	-0.851587	0.0012207
271	-0.801636	0.000415039
272	-0.751685	0.000415039
273	-0.701733	0.0012207
274	-0.651782	0.00444336
275	-0.601831	0.00605469
276	-0.55188	0.00766602
277	-0.501929	0.00927734
278	-0.451978	0.0116943
279	-0.402026	0.0116943
280	-0.352075	0.0125
281	-0.302124	0.0133057
282	-0.252173	0.0141113
283	-0.202222	0.014917
284	-0.152271	0.0165283
285	-0.102319	0.0165283
286	-0.0523682	0.0165283
287	-0.00241699	0.017334
288	0.0475342	0.017334
289	0.0974854	0.0181396
290	0.147437	0.0189453
291	0.197388	0.0189453
292	0.247339	0.019751
293	0.29729	0.0189453
294	0.347241	0.0189453
295	0.397192	0.0189453
296	0.447144	0.0189453
297	0.497095	0.0189453
298	0.547046	0.0189453
299	0.596997	0.0189453
300	0.646948	0.0189453
301	0.696899	0.0189453
302	0.746851	0.0181396
303	0.796802	0.0181396
304	0.846753	0.0181396
305	0.896704	0.0181396
306	0.946655	0.0181396
307	0.996606	0.0181396
308	0.999023	0.0181396
309	0.949072	0.0181396
310	0.899121	0.0181396
311	0.84917	0.0181396
312	0.799219	0.0181396
313	0.749268	0.0181396
314	0.699316	0.017334
315	0.649365	0.0181396
316	0.599414	0.0181396
317	0.549463	0.017334
318	0.499512	0.017334
319	0.449561	0.017334
320	0.399609	0.0157227
321	0.349658	0.014917
322	0.299707	0.0133057
323	0.249756	0.0125
324	0.199805	0.0125
325	0.149854	0.0108887
326	0.0999023	0.0108887
327	0.0499512	0.00927734
328	0	0.00847168
329	-0.0499512	0.00847168
330	-0.0999023	0.00766602
331	-0.149854	0.00686035
332	-0.199805	0.00686035
333	-0.249756	0.00524902
334	-0.299707	0.00524902
335	-0.349658	0.00444336
336	-0.399609	0.00444336
337	-0.449561	0.00283203
338	-0.499512	0.00202637
339	-0.549463	0.00202637
340	-0.599414	0.0012207
341	-0.649365	0.0012207
342	-0.699316	0.0012207
343	-0.749268	0.0012207
344	-0.799219	0.0012207
345	-0.84917	0.0012207
346	-0.899121	0.0012207
347	-0.949072	0.000415039
348	-0.999023	0.0012207
349	-1.00144	0.0012207
350	-0.951489	0.000415039
351	-0.901538	0.000415039
352	-0.851587	0.000415039
353	-0.801636	0.0012207
354	-0.751685	0.000415039
355	-0.701733	0.00202637
356	-0.651782	0.0036377
357	-0.601831	0.00605469
358	-0.55188	0.00766602
359	-0.501929	0.00927734
360	-0.451978	0.0108887
361	-0.402026	0.0116943
362	-0.352075	0.0125
363	-0.302124	0.0133057
364	-0.252173	0.0141113
365	-0.202222	0.0157227
366	-0.152271	0.0157227
367	-0.102319	0.0157227
368	-0.0523682	0.0165283
369	-0.00241699	0.017334
370	0.0475342	0.0181396
371	0.0974854	0.0181396
372	0.147437	0.0189453
373	0.197388	0.0189453
374	0.247339	0.0189453
375	0.29729	0.0189453
376	0.347241	0.0189453
377	0.397192	0.0189453
378	0.447144	0.0189453
379	0.497095	0.0189453
380	0.547046	0.0189453
381	0.596997	0.0189453
382	0.646948	0.0181396
383	0.696899	0.0189453
384	0.746851	0.0181396
385	0.796802	0.0181396
386	0.846753	0.0181396
387	0.896704	0.0181396
388	0.946655	0.0181396
389	0.996606	0.0181396
390	0.999023	0.0181396
391	0.949072	0.0181396
392	0.899121	0.0181396
393	0.84917	0.0181396
394	0.799219	0.0181396
395	0.749268	0.0181396
396	0.699316	0.017334
397	0.649365	0.017334
398	0.599414	0.0181396
399	0.549463	0.0181396
400	0.499512	0.017334
401	0.449561	0.0181396
402	0.399609	0.0165283
403	0.349658	0.014917
404	0.299707	0.0133057
405	0.249756	0.0125
406	0.199805	0.0116943
407	0.149854	0.0108887
408	0.0999023	0.0108887
409	0.0499512	0.00927734
410	0	0.00927734
411	-0.0499512	0.00847168
412	-0.0999023	0.00766602
413	-0.149854	0.00686035
414	-0.199805	0.00686035
415	-0.249756	0.00605469
416	-0.299707	0.00524902
417	-0.349658	0.00444336
418	-0.399609	0.00283203
419	-0.449561	0.0036377
420	-0.499512	0.00283203
421	-0.549463	0.00202637
422	-0.599414	0.00202637
423	-0.649365	0.0012207
424	-0.699316	0.0012207
425	-0.749268	0.0012207
426	-0.799219	0.0012207
427	-0.84917	0.0012207
428	-0.899121	0.0012207
429	-0.949072	0.0012207
430	-0.999023	0.0012207
431	-1.00144	0.0012207
432	-0.951489	0.000415039
433	-0.901538	0.000415039
434	-0.851587	0.0012207
435	-0.801636	0.000415039
436	-0.751685	0.000415039
437	-0.701733	0.00202637
438	-0.651782	0.00444336
439	-0.601831	0.00686035
440	-0.55188	0.00847168
441	-0.501929	0.010083
442	-0.451978	0.0108887
443	-0.402026	0.0116943
444	-0.352075	0.0125
445	-0.302124	0.0133057
446	-0.252173	0.0141113
447	-0.202222	0.014917
448	-0.152271	0.0157227
449	-0.102319	0.0157227
450	-0.0523682	0.0165283
451	-0.00241699	0.017334
452	0.0475342	0.0181396
453	0.0974854	0.0181396
454	0.147437	0.0189453
455	0.197388	0.0189453
456	0.247339	0.0189453
457	0.29729	0.0189453
458	0.347241	0.0189453
459	0.397192	0.0189453
460	0.447144	0.0189453
461	0.497095	0.0189453
462	0.547046	0.0181396
463	0.596997	0.0181396
464	0.646948	0.0181396
465	0.696899	0.0189453
466	0.746851	0.0181396
467	0.796802	0.0189453
468	0.846753	0.0181396
469	0.896704	0.0181396
470	0.946655	0.017334
471	0.996606	0.017334
472	0.999023	0.0181396
473	0.949072	0.0181396
474	0.899121	0.017334
475	0.84917	0.017334
476	0.799219	0.017334
477	0.749268	0.0181396
478	0.699316	0.017334
479	0.649365	0.017334
480	0.599414	0.0181396
481	0.549463	0.017334
482	0.499512	0.017334
483	0.449561	0.0165283
484	0.399609	0.0157227
485	0.349658	0.014917
486	0.299707	0.0141113
487	0.249756	0.0125
488	0.199805	0.0116943
489	0.149854	0.0108887
490	0.0999023	0.010083
491	0.0499512	0.010083
492	0	0.00927734
493	-0.0499512	0.00847168
494	-0.0999023	0.00847168
495	-0.149854	0.00686035
496	-0.199805	0.00686035
497	-0.249756	0.00686035
498	-0.299707	0.00524902
499	-0.349658	0.00444336
500	-0.399609	0.0036377
501	-0.449561	0.00283203
502	-0.499512	0.00283203
503	-0.549463	0.00202637
504	-0.599414	0.00202637
505	-0.649365	0.0012207
506	-0.699316	0.00202637
507	-0.749268	0.0012207
508	-0.799219	0.0012207
509	-0.84917	0.000415039
510	-0.899121	0.00202637
511	-0.949072	0.0012207
512	-0.999023	0.0012207
513	-1.00144	0.0012207
514	-0.951489	0.0012207
515	-0.901538	0.0012207
516	-0.851587	0.0012207
517	-0.801636	0.0012207
518	-0.751685	0.000415039
519	-0.701733	0.00283203
520	-0.651782	0.00444336
521	-0.601831	0.00605469
522	-0.55188	0.00766602
523	-0.501929	0.00927734
524	-0.451978	0.0108887
525	-0.402026	0.0116943
526	-0.352075	0.0125
527	-0.302124	0.0133057
528	-0.252173	0.0141113
529	-0.202222	0.014917
530	-0.152271	0.0157227
531	-0.102319	0.0157227
532	-0.0523682	0.0165283
533	-0.00241699	0.017334
534	0.0475342	0.0181396
535	0.0974854	0.0189453
536	0.147437	0.0189453
537	0.197388	0.0189453
538	0.247339	0.0189453
539	0.29729	0.0189453
540	0.347241	0.0189453
541	0.397192	0.0189453
542	0.447144	0.0189453
543	0.497095	0.0189453
544	0.547046	0.0189453
545	0.596997	0.0189453
546	0.646948	0.0181396
547	0.696899	0.0181396
548	0.746851	0.0181396
549	0.796802	0.0181396
550	0.846753	0.0181396
551	0.896704	0.017334
552	0.946655	0.0181396
553	0.996606	0.017334
554	0.999023	0.017334
555	0.949072	0.0181396
556	0.899121	0.017334
557	0.84917	0.0181396
558	0.799219	0.0181396
559	0.749268	0.0181396
560	0.699316	0.0181396
561	0.649365	0.017334
562	0.599414	0.0189453
563	0.549463	0.0181396
564	0.499512	0.017334
565	0.449561	0.017334
566	0.399609	0.0165283
567	0.349658	0.014917
568	0.299707	0.0133057
569	0.249756	0.0125
570	0.199805	0.0116943
571	0.149854	0.0108887
572	0.0999023	0.010083
573	0.0499512	0.010083
574	0	0.00927734
575	-0.0499512	0.00847168
576	-0.0999023	0.00766602
577	-0.149854	0.00686035
578	-0.199805	0.00686035
579	-0.249756	0.00605469
580	-0.299707	0.00524902
581	-0.349658	0.00444336
582	-0.399609	0.00444336
583	-0.449561	0.0036377
584	-0.499512	0.00283203
585	-0.549463	0.00202637
586	-0.599414	0.00202637
587	-0.649365	0.0012207
588	-0.699316	0.0012207
589	-0.749268	0.0012207
590	-0.799219	0.000415039
591	-0.84917	0.0012207
592	-0.899121	0.0012207
593	-0.949072	0.0012207
594	-0.999023	0.0012207
595	-1.00144	0.0012207
596	-0.951489	0.00202637
597	-0.901538	0.0012207
598	-0.851587	0.0012207
599	-0.801636	0.0012207
600	-0.751685	0.0012207
601	-0.701733	0.00202637
602	-0.651782	0.00444336
603	-0.601831	0.00605469
604	-0.55188	0.00847168
605	-0.501929	0.00927734
606	-0.451978	0.0108887
607	-0.402026	0.0116943
608	-0.352075	0.0125
609	-0.302124	0.0141113
610	-0.252173	0.0141113
611	-0.202222	0.014917
612	-0.152271	0.0157227
613	-0.102319	0.0165283
614	-0.0523682	0.0165283
615	-0.00241699	0.017334
616	0.0475342	0.017334
617	0.0974854	0.0181396
618	0.147437	0.0189453
619	0.197388	0.0189453
620	0.247339	0.0189453
621	0.29729	0.0189453
622	0.347241	0.019751
623	0.397192	0.0189453
624	0.447144	0.0181396
625	0.497095	0.0189453
626	0.547046	0.0181396
627	0.596997	0.0189453
628	0.646948	0.0181396
629	0.696899	0.0181396
630	0.746851	0.0181396
631	0.796802	0.0181396
632	0.846753	0.0181396
633	0.896704	0.0181396
634	0.946655	0.0181396
635	0.996606	0.0181396
636	0.999023	0.0181396
637	0.949072	0.0181396
638	0.899121	0.0181396
639	0.84917	0.0181396
640	0.799219	0.017334
641	0.749268	0.017334
642	0.699316	0.017334
643	0.649365	0.017334
644	0.599414	0.017334
645	0.549463	0.0181396
646	0.499512	0.017334
647	0.449561	0.0165283
648	0.399609	0.0157227
649	0.349658	0.014917
650	0.299707	0.0133057
651	0.249756	0.0125
652	0.199805	0.0116943
653	0.149854	0.0108887
654	0.0999023	0.010083
655	0.0499512	0.00927734
656	0	0.00927734
657	-0.0499512	0.00847168
658	-0.0999023	0.00847168
659	-0.149854	0.00686035
660	-0.199805	0.00686035
661	-0.249756	0.00605469
662	-0.299707	0.00524902
663	-0.349658	0.00444336
664	-0.399609	0.0036377
665	-0.449561	0.0036377
666	-0.499512	0.00283203
667	-0.549463	0.00202637
668	-0.599414	0.00202637
669	-0.649365	0.00202637
670	-0.699316	0.00202637
671	-0.749268	0.00202637
672	-0.799219	0.0012207
673	-0.84917	0.0012207
674	-0.899121	0.0012207
675	-0.949072	0.00202637
676	-0.999023	0.0012207
677	-1.00144	0.0012207
678	-0.951489	0.0012207
679	-0.901538	0.0012207
680	-0.851587	0.0012207
681	-0.801636	0.0012207
682	-0.751685	0.0012207
683	-0.701733	0.00283203
684	-0.651782	0.0036377
685	-0.601831	0.00686035
686	-0.55188	0.00847168
687	-0.501929	0.010083
688	-0.451978	0.0108887
689	-0.402026	0.0125
690	-0.352075	0.0125
691	-0.302124	0.0133057
692	-0.252173	0.0141113
693	-0.202222	0.014917
694	-0.152271	0.0157227
695	-0.102319	0.0157227
696	-0.0523682	0.0165283
697	-0.00241699	0.017334
698	0.0475342	0.017334
699	0.0974854	0.017334
700	0.147437	0.0181396
701	0.197388	0.0189453
702	0.247339	0.0181396
703	0.29729	0.0189453
704	0.347241	0.0189453
705	0.397192	0.0189453
706	0.447144	0.0189453
707	0.497095	0.0181396
708	0.547046	0.0181396
709	0.596997	0.0181396
710	0.646948	0.0181396
711	0.696899	0.0181396
712	0.746851	0.0181396
713	0.796802	0.0181396
714	0.846753	0.0181396
715	0.896704	0.0181396
716	0.946655	0.0181396
717	0.996606	0.017334
718	0.999023	0.0181396
719	0.949072	0.0181396
720	0.899121	0.0181396
721	0.84917	0.017334
722	0.799219	0.017334
723	0.749268	0.0181396
724	0.699316	0.017334
725	0.649365	0.017334
726	0.599414	0.017334
727	0.549463	0.017334
728	0.499512	0.017334
729	0.449561	0.017334
730	0.399609	0.0157227
731	0.349658	0.014917
732	0.299707	0.0133057
733	0.249756	0.0125
734	0.199805	0.0116943
735	0.149854	0.0116943
736	0.0999023	0.010083
737	0.0499512	0.010083
738	0	0.00927734
739	-0.0499512	0.00847168
740	-0.0999023	0.00847168
741	-0.149854	0.00847168
742	-0.199805	0.00686035
743	-0.249756	0.00605469
744	-0.299707	0.00524902
745	-0.349658	0.00524902
746	-0.399609	0.00444336
747	-0.449561	0.00283203
748	-0.499512	0.00283203
749	-0.549463	0.00283203
750	-0.599414	0.00202637
751	-0.649365	0.00202637
752	-0.699316	0.0012207
753	-0.749268	0.00202637
754	-0.799219	0.0012207
755	-0.84917	0.0012207
756	-0.899121	0.00202637
757	-0.949072	0.0012207
758	-0.999023	0.0012207
759	-1.00144	0.0012207
760	-0.951489	0.00202637
761	-0.901538	0.0012207
762	-0.851587	0.0012207
763	-0.801636	0.0012207
764	-0.751685	0.0012207
765	-0.701733	0.00283203
766	-0.651782	0.00444336
767	-0.601831	0.00605469
768	-0.55188	0.00847168
769	-0.501929	0.00927734
770	-0.451978	0.0108887
771	-0.402026	0.0125
772	-0.352075	0.0133057
773	-0.302124	0.0133057
774	-0.252173	0.0141113
775	-0.202222	0.0157227
776	-0.152271	0.0157227
777	-0.102319	0.0157227
778	-0.0523682	0.0165283
779	-0.00241699	0.017334
780	0.0475342	0.017334
781	0.0974854	0.0181396
782	0.147437	0.017334
783	0.197388	0.0181396
784	0.247339	0.0189453
785	0.29729	0.0189453
786	0.347241	0.0189453
787	0.397192	0.0189453
788	0.447144	0.0181396
789	0.497095	0.0189453
790	0.547046	0.0189453
791	0.596997	0.0189453
792	0.646948	0.0181396
793	0.696899	0.0181396
794	0.746851	0.0181396
795	0.796802	0.0181396
796	0.846753	0.0181396
797	0.896704	0.0181396
798	0.946655	0.0181396
799	0.996606	0.017334
800	0.999023	0.017334
801	0.949072	0.017334
802	0.899121	0.0181396
803	0.84917	0.0181396
804	0.799219	0.0181396
805	0.749268	0.0181396
806	0.699316	0.017334
807	0.649365	0.017334
808	0.599414	0.017334
809	0.549463	0.017334
810	0.499512	0.0181396
811	0.449561	0.017334
812	0.399609	0.0157227
813	0.349658	0.014917
814	0.299707	0.0141113
815	0.249756	0.0125
816	0.199805	0.0116943
817	0.149854	0.0108887
818	0.0999023	0.00927734
819	0.0499512	0.00927734
820	0	0.00927734

## Sheet: 104.txt
0					Voltaje Ox	Corriente Ox	Voltaje Re	Corriente Re
1				1	-0.00241699	0.019751	-0.00241699	0.000415039
2				2	-0.00241699	0.0189453	-0.00241699	0.000415039
3				3	-0.00241699	0.019751	-0.00241699	0.000415039
4				4	-0.00241699	0.0189453	-0.00241699	0.000415039
5				5	-0.00241699	0.019751	-0.00241699	0.000415039
6	-0.300513	0.00766602		6	-0.00241699	0.019751	-0.00241699	0.0012207
7	-0.350464	0.00686035		7	-0.00241699	0.0189453	-0.00241699	0.0012207
8	-0.400415	0.00605469		8	-0.00241699	0.0189453	-0.00241699	0.000415039
9	-0.450366	0.00524902		9	-0.00241699	0.0189453	-0.00241699	0.0012207
10	-0.500317	0.00444336		10	-0.00241699	0.019751	-0.00241699	0.0012207
11	-0.550269	0.00283203		Average	-0.00241699	0.019751	-0.00241699	0.000415039
12	-0.60022	0.00283203		St dev	4.5714e-19	0.000424622	4.5714e-19	0.000416043
13	-0.650171	0.00202637		Error Sup	-0.00241699	0.0201756	-0.00241699	0.000831082
14	-0.700122	0.00202637		Error Inf	-0.00241699	0.0193264	-0.00241699	-1.00407e-06
15	-0.750073	0.00202637
16	-0.800024	0.0012207
17	-0.849976	0.0012207
18	-0.899927	0.0012207
19	-0.949878	0.000415039
20	-0.999829	0.0012207
21	-1.00144	0.0012207
22	-0.951489	0.0012207
23	-0.901538	0.000415039
24	-0.851587	0.000415039
25	-0.801636	0.000415039
26	-0.751685	0.000415039
27	-0.701733	0.000415039
28	-0.651782	0.00283203
29	-0.601831	0.00444336
30	-0.55188	0.00686035
31	-0.501929	0.00927734
32	-0.451978	0.010083
33	-0.402026	0.0116943
34	-0.352075	0.0125
35	-0.302124	0.0141113
36	-0.252173	0.014917
37	-0.202222	0.014917
38	-0.152271	0.0157227
39	-0.102319	0.0157227
40	-0.0523682	0.0165283
41	-0.00241699	0.017334
42	0.0475342	0.0181396
43	0.0974854	0.0189453
44	0.147437	0.019751
45	0.197388	0.019751
46	0.247339	0.019751
47	0.29729	0.019751
48	0.347241	0.019751
49	0.397192	0.019751
50	0.447144	0.019751
51	0.497095	0.019751
52	0.547046	0.019751
53	0.596997	0.0189453
54	0.646948	0.019751
55	0.696899	0.019751
56	0.746851	0.0189453
57	0.796802	0.019751
58	0.846753	0.0189453
59	0.896704	0.0189453
60	0.946655	0.0189453
61	0.996606	0.0189453
62	0.999023	0.0189453
63	0.949072	0.0189453
64	0.899121	0.0189453
65	0.84917	0.0189453
66	0.799219	0.0189453
67	0.749268	0.0189453
68	0.699316	0.0189453
69	0.649365	0.0181396
70	0.599414	0.0189453
71	0.549463	0.0189453
72	0.499512	0.0181396
73	0.449561	0.017334
74	0.399609	0.0165283
75	0.349658	0.014917
76	0.299707	0.0133057
77	0.249756	0.0125
78	0.199805	0.0116943
79	0.149854	0.0108887
80	0.0999023	0.010083
81	0.0499512	0.00927734
82	0	0.00847168
83	-0.0499512	0.00847168
84	-0.0999023	0.00766602
85	-0.149854	0.00766602
86	-0.199805	0.00686035
87	-0.249756	0.00605469
88	-0.299707	0.00605469
89	-0.349658	0.00524902
90	-0.399609	0.0036377
91	-0.449561	0.0036377
92	-0.499512	0.00283203
93	-0.549463	0.00202637
94	-0.599414	0.00202637
95	-0.649365	0.0012207
96	-0.699316	0.0012207
97	-0.749268	0.0012207
98	-0.799219	0.0012207
99	-0.84917	0.0012207
100	-0.899121	0.0012207
101	-0.949072	0.000415039
102	-0.999023	0.000415039
103	-1.00144	0.000415039
104	-0.951489	0.0012207
105	-0.901538	0.0012207
106	-0.851587	0.000415039
107	-0.801636	0.000415039
108	-0.751685	0.000415039
109	-0.701733	0.000415039
110	-0.651782	0.00283203
111	-0.601831	0.00605469
112	-0.55188	0.00686035
113	-0.501929	0.00847168
114	-0.451978	0.010083
115	-0.402026	0.0116943
116	-0.352075	0.0125
117	-0.302124	0.0133057
118	-0.252173	0.0141113
119	-0.202222	0.014917
120	-0.152271	0.014917
121	-0.102319	0.0157227
122	-0.0523682	0.017334
123	-0.00241699	0.017334
124	0.0475342	0.0181396
125	0.0974854	0.0181396
126	0.147437	0.0181396
127	0.197388	0.0189453
128	0.247339	0.0189453
129	0.29729	0.0189453
130	0.347241	0.0189453
131	0.397192	0.0189453
132	0.447144	0.0189453
133	0.497095	0.0189453
134	0.547046	0.0189453
135	0.596997	0.0189453
136	0.646948	0.0189453
137	0.696899	0.0181396
138	0.746851	0.0189453
139	0.796802	0.017334
140	0.846753	0.0181396
141	0.896704	0.0181396
142	0.946655	0.0181396
143	0.996606	0.0181396
144	0.999023	0.0181396
145	0.949072	0.0181396
146	0.899121	0.017334
147	0.84917	0.0181396
148	0.799219	0.0181396
149	0.749268	0.0181396
150	0.699316	0.0181396
151	0.649365	0.017334
152	0.599414	0.0181396
153	0.549463	0.017334
154	0.499512	0.017334
155	0.449561	0.017334
156	0.399609	0.0157227
157	0.349658	0.0141113
158	0.299707	0.0125
159	0.249756	0.0116943
160	0.199805	0.0108887
161	0.149854	0.0108887
162	0.0999023	0.010083
163	0.0499512	0.010083
164	0	0.00847168
165	-0.0499512	0.00927734
166	-0.0999023	0.00847168
167	-0.149854	0.00686035
168	-0.199805	0.00686035
169	-0.249756	0.00524902
170	-0.299707	0.00524902
171	-0.349658	0.00524902
172	-0.399609	0.00444336
173	-0.449561	0.00283203
174	-0.499512	0.00283203
175	-0.549463	0.00283203
176	-0.599414	0.00202637
177	-0.649365	0.00202637
178	-0.699316	0.0012207
179	-0.749268	0.0012207
180	-0.799219	0.0012207
181	-0.84917	0.0012207
182	-0.899121	0.0012207
183	-0.949072	0.000415039
184	-0.999023	0.0012207
185	-1.00144	0.000415039
186	-0.951489	0.0012207
187	-0.901538	0.000415039
188	-0.851587	0.000415039
189	-0.801636	0.0012207
190	-0.751685	0.000415039
191	-0.701733	0.0012207
192	-0.651782	0.00283203
193	-0.601831	0.00524902
194	-0.55188	0.00686035
195	-0.501929	0.00927734
196	-0.451978	0.010083
197	-0.402026	0.0116943
198	-0.352075	0.0125
199	-0.302124	0.0133057
200	-0.252173	0.0141113
201	-0.202222	0.014917
202	-0.152271	0.0157227
203	-0.102319	0.0157227
204	-0.0523682	0.0165283
205	-0.00241699	0.017334
206	0.0475342	0.0181396
207	0.0974854	0.0181396
208	0.147437	0.0189453
209	0.197388	0.0189453
210	0.247339	0.0189453
211	0.29729	0.0189453
212	0.347241	0.019751
213	0.397192	0.0189453
214	0.447144	0.0189453
215	0.497095	0.0189453
216	0.547046	0.0189453
217	0.596997	0.0189453
218	0.646948	0.0189453
219	0.696899	0.0181396
220	0.746851	0.0181396
221	0.796802	0.0181396
222	0.846753	0.0181396
223	0.896704	0.0181396
224	0.946655	0.0189453
225	0.996606	0.0181396
226	0.999023	0.0181396
227	0.949072	0.0181396
228	0.899121	0.017334
229	0.84917	0.017334
230	0.799219	0.0189453
231	0.749268	0.017334
232	0.699316	0.0181396
233	0.649365	0.017334
234	0.599414	0.017334
235	0.549463	0.017334
236	0.499512	0.017334
237	0.449561	0.0165283
238	0.399609	0.014917
239	0.349658	0.0133057
240	0.299707	0.0125
241	0.249756	0.0125
242	0.199805	0.0108887
243	0.149854	0.0108887
244	0.0999023	0.010083
245	0.0499512	0.00927734
246	0	0.00847168
247	-0.0499512	0.00847168
248	-0.0999023	0.00766602
249	-0.149854	0.00766602
250	-0.199805	0.00605469
251	-0.249756	0.00605469
252	-0.299707	0.00605469
253	-0.349658	0.00444336
254	-0.399609	0.0036377
255	-0.449561	0.00283203
256	-0.499512	0.00283203
257	-0.549463	0.00283203
258	-0.599414	0.00202637
259	-0.649365	0.0012207
260	-0.699316	0.0012207
261	-0.749268	0.0012207
262	-0.799219	0.0012207
263	-0.84917	0.0012207
264	-0.899121	0.000415039
265	-0.949072	0.0012207
266	-0.999023	0.0012207
267	-1.00144	0.0012207
268	-0.951489	0.000415039
269	-0.901538	0.0012207
270	-0.851587	0.0012207
271	-0.801636	0.0012207
272	-0.751685	0.000415039
273	-0.701733	0.00202637
274	-0.651782	0.0036377
275	-0.601831	0.00605469
276	-0.55188	0.00766602
277	-0.501929	0.00927734
278	-0.451978	0.0108887
279	-0.402026	0.0125
280	-0.352075	0.0125
281	-0.302124	0.0133057
282	-0.252173	0.0141113
283	-0.202222	0.0141113
284	-0.152271	0.0157227
285	-0.102319	0.0157227
286	-0.0523682	0.0165283
287	-0.00241699	0.017334
288	0.0475342	0.0181396
289	0.0974854	0.0181396
290	0.147437	0.0189453
291	0.197388	0.0189453
292	0.247339	0.0189453
293	0.29729	0.0189453
294	0.347241	0.0189453
295	0.397192	0.0189453
296	0.447144	0.0189453
297	0.497095	0.0189453
298	0.547046	0.0189453
299	0.596997	0.0181396
300	0.646948	0.0189453
301	0.696899	0.0181396
302	0.746851	0.0189453
303	0.796802	0.0181396
304	0.846753	0.0181396
305	0.896704	0.0181396
306	0.946655	0.0181396
307	0.996606	0.0181396
308	0.999023	0.0181396
309	0.949072	0.017334
310	0.899121	0.017334
311	0.84917	0.0181396
312	0.799219	0.0181396
313	0.749268	0.017334
314	0.699316	0.0181396
315	0.649365	0.017334
316	0.599414	0.017334
317	0.549463	0.017334
318	0.499512	0.017334
319	0.449561	0.0165283
320	0.399609	0.0157227
321	0.349658	0.0141113
322	0.299707	0.0133057
323	0.249756	0.0125
324	0.199805	0.0116943
325	0.149854	0.010083
326	0.0999023	0.010083
327	0.0499512	0.00927734
328	0	0.00847168
329	-0.0499512	0.00847168
330	-0.0999023	0.00766602
331	-0.149854	0.00686035
332	-0.199805	0.00605469
333	-0.249756	0.00605469
334	-0.299707	0.00524902
335	-0.349658	0.00524902
336	-0.399609	0.00444336
337	-0.449561	0.0036377
338	-0.499512	0.00283203
339	-0.549463	0.00283203
340	-0.599414	0.00202637
341	-0.649365	0.00202637
342	-0.699316	0.000415039
343	-0.749268	0.00202637
344	-0.799219	0.0012207
345	-0.84917	0.0012207
346	-0.899121	0.00202637
347	-0.949072	0.0012207
348	-0.999023	0.0012207
349	-1.00144	0.000415039
350	-0.951489	0.0012207
351	-0.901538	0.000415039
352	-0.851587	0.0012207
353	-0.801636	0.000415039
354	-0.751685	0.000415039
355	-0.701733	0.00202637
356	-0.651782	0.0036377
357	-0.601831	0.00605469
358	-0.55188	0.00766602
359	-0.501929	0.00847168
360	-0.451978	0.010083
361	-0.402026	0.0116943
362	-0.352075	0.0125
363	-0.302124	0.0133057
364	-0.252173	0.0141113
365	-0.202222	0.0141113
366	-0.152271	0.0157227
367	-0.102319	0.0157227
368	-0.0523682	0.0165283
369	-0.00241699	0.017334
370	0.0475342	0.0181396
371	0.0974854	0.017334
372	0.147437	0.0189453
373	0.197388	0.0189453
374	0.247339	0.0189453
375	0.29729	0.0189453
376	0.347241	0.0189453
377	0.397192	0.0189453
378	0.447144	0.0189453
379	0.497095	0.019751
380	0.547046	0.0189453
381	0.596997	0.0189453
382	0.646948	0.0189453
383	0.696899	0.0181396
384	0.746851	0.0181396
385	0.796802	0.0181396
386	0.846753	0.019751
387	0.896704	0.0181396
388	0.946655	0.0181396
389	0.996606	0.0181396
390	0.999023	0.0181396
391	0.949072	0.017334
392	0.899121	0.0181396
393	0.84917	0.0181396
394	0.799219	0.017334
395	0.749268	0.017334
396	0.699316	0.0181396
397	0.649365	0.0181396
398	0.599414	0.017334
399	0.549463	0.0181396
400	0.499512	0.0181396
401	0.449561	0.017334
402	0.399609	0.0157227
403	0.349658	0.0141113
404	0.299707	0.0133057
405	0.249756	0.0125
406	0.199805	0.0108887
407	0.149854	0.0108887
408	0.0999023	0.010083
409	0.0499512	0.00927734
410	0	0.00927734
411	-0.0499512	0.00927734
412	-0.0999023	0.00766602
413	-0.149854	0.00686035
414	-0.199805	0.00605469
415	-0.249756	0.00524902
416	-0.299707	0.00524902
417	-0.349658	0.00444336
418	-0.399609	0.0036377
419	-0.449561	0.0036377
420	-0.499512	0.00283203
421	-0.549463	0.00202637
422	-0.599414	0.00202637
423	-0.649365	0.00202637
424	-0.699316	0.0012207
425	-0.749268	0.0012207
426	-0.799219	0.00202637
427	-0.84917	0.00202637
428	-0.899121	0.0012207
429	-0.949072	0.0012207
430	-0.999023	0.0012207
431	-1.00144	0.0012207
432	-0.951489	0.00202637
433	-0.901538	0.0012207
434	-0.851587	0.0012207
435	-0.801636	0.0012207
436	-0.751685	0.0012207
437	-0.701733	0.00202637
438	-0.651782	0.0036377
439	-0.601831	0.00605469
440	-0.55188	0.00847168
441	-0.501929	0.010083
442	-0.451978	0.010083
443	-0.402026	0.0116943
444	-0.352075	0.0133057
445	-0.302124	0.0133057
446	-0.252173	0.0133057
447	-0.202222	0.014917
448	-0.152271	0.0157227
449	-0.102319	0.0165283
450	-0.0523682	0.0165283
451	-0.00241699	0.017334
452	0.0475342	0.017334
453	0.0974854	0.0181396
454	0.147437	0.0181396
455	0.197388	0.0189453
456	0.247339	0.0189453
457	0.29729	0.0189453
458	0.347241	0.0189453
459	0.397192	0.0189453
460	0.447144	0.0189453
461	0.497095	0.019751
462	0.547046	0.0189453
463	0.596997	0.0189453
464	0.646948	0.0189453
465	0.696899	0.0189453
466	0.746851	0.0181396
467	0.796802	0.0181396
468	0.846753	0.0189453
469	0.896704	0.0189453
470	0.946655	0.0181396
471	0.996606	0.017334
472	0.999023	0.0181396
473	0.949072	0.0181396
474	0.899121	0.0189453
475	0.84917	0.017334
476	0.799219	0.0181396
477	0.749268	0.0181396
478	0.699316	0.017334
479	0.649365	0.0189453
480	0.599414	0.017334
481	0.549463	0.017334
482	0.499512	0.017334
483	0.449561	0.017334
484	0.399609	0.0157227
485	0.349658	0.0141113
486	0.299707	0.0125
487	0.249756	0.0116943
488	0.199805	0.0116943
489	0.149854	0.0108887
490	0.0999023	0.010083
491	0.0499512	0.010083
492	0	0.00927734
493	-0.0499512	0.00847168
494	-0.0999023	0.00766602
495	-0.149854	0.00766602
496	-0.199805	0.00686035
497	-0.249756	0.00605469
498	-0.299707	0.00524902
499	-0.349658	0.00444336
500	-0.399609	0.0036377
501	-0.449561	0.00283203
502	-0.499512	0.00283203
503	-0.549463	0.00202637
504	-0.599414	0.00202637
505	-0.649365	0.00202637
506	-0.699316	0.00202637
507	-0.749268	0.0012207
508	-0.799219	0.0012207
509	-0.84917	0.0012207
510	-0.899121	0.0012207
511	-0.949072	0.0012207
512	-0.999023	0.0012207
513	-1.00144	0.0012207
514	-0.951489	0.0012207
515	-0.901538	0.0012207
516	-0.851587	0.0012207
517	-0.801636	0.0012207
518	-0.751685	0.0012207
519	-0.701733	0.00202637
520	-0.651782	0.0036377
521	-0.601831	0.00605469
522	-0.55188	0.00766602
523	-0.501929	0.00927734
524	-0.451978	0.0108887
525	-0.402026	0.0116943
526	-0.352075	0.0125
527	-0.302124	0.0133057
528	-0.252173	0.0141113
529	-0.202222	0.0157227
530	-0.152271	0.014917
531	-0.102319	0.0157227
532	-0.0523682	0.0165283
533	-0.00241699	0.0165283
534	0.0475342	0.017334
535	0.0974854	0.0181396
536	0.147437	0.0181396
537	0.197388	0.0189453
538	0.247339	0.0189453
539	0.29729	0.0189453
540	0.347241	0.0189453
541	0.397192	0.0189453
542	0.447144	0.0189453
543	0.497095	0.0189453
544	0.547046	0.0189453
545	0.596997	0.0189453
546	0.646948	0.0181396
547	0.696899	0.0181396
548	0.746851	0.0181396
549	0.796802	0.0181396
550	0.846753	0.0181396
551	0.896704	0.0181396
552	0.946655	0.0181396
553	0.996606	0.0181396
554	0.999023	0.0189453
555	0.949072	0.0181396
556	0.899121	0.0189453
557	0.84917	0.0181396
558	0.799219	0.0181396
559	0.749268	0.0181396
560	0.699316	0.0189453
561	0.649365	0.0181396
562	0.599414	0.017334
563	0.549463	0.0181396
564	0.499512	0.0181396
565	0.449561	0.0165283
566	0.399609	0.0157227
567	0.349658	0.014917
568	0.299707	0.0133057
569	0.249756	0.0125
570	0.199805	0.0116943
571	0.149854	0.0108887
572	0.0999023	0.010083
573	0.0499512	0.00927734
574	0	0.00927734
575	-0.0499512	0.00847168
576	-0.0999023	0.00766602
577	-0.149854	0.00686035
578	-0.199805	0.00605469
579	-0.249756	0.00605469
580	-0.299707	0.00524902
581	-0.349658	0.00444336
582	-0.399609	0.0036377
583	-0.449561	0.00283203
584	-0.499512	0.00283203
585	-0.549463	0.00202637
586	-0.599414	0.00202637
587	-0.649365	0.0012207
588	-0.699316	0.0012207
589	-0.749268	0.0012207
590	-0.799219	0.00202637
591	-0.84917	0.00202637
592	-0.899121	0.0012207
593	-0.949072	0.0012207
594	-0.999023	0.000415039
595	-1.00144	0.0012207
596	-0.951489	0.0012207
597	-0.901538	0.0012207
598	-0.851587	0.0012207
599	-0.801636	0.0012207
600	-0.751685	0.0012207
601	-0.701733	0.00202637
602	-0.651782	0.0036377
603	-0.601831	0.00605469
604	-0.55188	0.00766602
605	-0.501929	0.00927734
606	-0.451978	0.0108887
607	-0.402026	0.0125
608	-0.352075	0.0125
609	-0.302124	0.0133057
610	-0.252173	0.0141113
611	-0.202222	0.014917
612	-0.152271	0.014917
613	-0.102319	0.0165283
614	-0.0523682	0.0165283
615	-0.00241699	0.0165283
616	0.0475342	0.0181396
617	0.0974854	0.0181396
618	0.147437	0.0189453
619	0.197388	0.0189453
620	0.247339	0.0189453
621	0.29729	0.0189453
622	0.347241	0.0189453
623	0.397192	0.0189453
624	0.447144	0.0189453
625	0.497095	0.0189453
626	0.547046	0.0189453
627	0.596997	0.0181396
628	0.646948	0.0189453
629	0.696899	0.0181396
630	0.746851	0.0189453
631	0.796802	0.0181396
632	0.846753	0.0181396
633	0.896704	0.0181396
634	0.946655	0.0189453
635	0.996606	0.0181396
636	0.999023	0.0189453
637	0.949072	0.0181396
638	0.899121	0.0181396
639	0.84917	0.0181396
640	0.799219	0.0181396
641	0.749268	0.0181396
642	0.699316	0.0181396
643	0.649365	0.0181396
644	0.599414	0.0181396
645	0.549463	0.0181396
646	0.499512	0.017334
647	0.449561	0.0165283
648	0.399609	0.014917
649	0.349658	0.014917
650	0.299707	0.0133057
651	0.249756	0.0125
652	0.199805	0.0116943
653	0.149854	0.0108887
654	0.0999023	0.010083
655	0.0499512	0.00927734
656	0	0.00927734
657	-0.0499512	0.00847168
658	-0.0999023	0.00766602
659	-0.149854	0.00686035
660	-0.199805	0.00686035
661	-0.249756	0.00605469
662	-0.299707	0.00524902
663	-0.349658	0.00524902
664	-0.399609	0.00444336
665	-0.449561	0.00283203
666	-0.499512	0.00283203
667	-0.549463	0.00202637
668	-0.599414	0.00202637
669	-0.649365	0.00202637
670	-0.699316	0.0012207
671	-0.749268	0.00202637
672	-0.799219	0.00202637
673	-0.84917	0.00202637
674	-0.899121	0.0012207
675	-0.949072	0.00202637
676	-0.999023	0.0012207
677	-1.00144	0.0012207
678	-0.951489	0.0012207
679	-0.901538	0.0012207
680	-0.851587	0.0012207
681	-0.801636	0.0012207
682	-0.751685	0.0012207
683	-0.701733	0.00283203
684	-0.651782	0.00444336
685	-0.601831	0.00605469
686	-0.55188	0.00847168
687	-0.501929	0.00927734
688	-0.451978	0.010083
689	-0.402026	0.0116943
690	-0.352075	0.0125
691	-0.302124	0.0133057
692	-0.252173	0.0141113
693	-0.202222	0.014917
694	-0.152271	0.014917
695	-0.102319	0.0165283
696	-0.0523682	0.0157227
697	-0.00241699	0.0165283
698	0.0475342	0.017334
699	0.0974854	0.0181396
700	0.147437	0.0181396
701	0.197388	0.0189453
702	0.247339	0.0189453
703	0.29729	0.0189453
704	0.347241	0.0189453
705	0.397192	0.0189453
706	0.447144	0.0181396
707	0.497095	0.0189453
708	0.547046	0.0181396
709	0.596997	0.0189453
710	0.646948	0.0189453
711	0.696899	0.0181396
712	0.746851	0.0189453
713	0.796802	0.0189453
714	0.846753	0.0181396
715	0.896704	0.0189453
716	0.946655	0.0181396
717	0.996606	0.0189453
718	0.999023	0.0181396
719	0.949072	0.0181396
720	0.899121	0.0181396
721	0.84917	0.0181396
722	0.799219	0.0189453
723	0.749268	0.0181396
724	0.699316	0.0181396
725	0.649365	0.017334
726	0.599414	0.017334
727	0.549463	0.0181396
728	0.499512	0.0181396
729	0.449561	0.017334
730	0.399609	0.0157227
731	0.349658	0.014917
732	0.299707	0.0133057
733	0.249756	0.0125
734	0.199805	0.0116943
735	0.149854	0.0116943
736	0.0999023	0.010083
737	0.0499512	0.00927734
738	0	0.00927734
739	-0.0499512	0.00766602
740	-0.0999023	0.00766602
741	-0.149854	0.00686035
742	-0.199805	0.00605469
743	-0.249756	0.00605469
744	-0.299707	0.00524902
745	-0.349658	0.00444336
746	-0.399609	0.0036377
747	-0.449561	0.00283203
748	-0.499512	0.00283203
749	-0.549463	0.00283203
750	-0.599414	0.00202637
751	-0.649365	0.00202637
752	-0.699316	0.0012207
753	-0.749268	0.00202637
754	-0.799219	0.0012207
755	-0.84917	0.00202637
756	-0.899121	0.0012207
757	-0.949072	0.0012207
758	-0.999023	0.0012207
759	-1.00144	0.0012207
760	-0.951489	0.0012207
761	-0.901538	0.0012207
762	-0.851587	0.0012207
763	-0.801636	0.0012207
764	-0.751685	0.0012207
765	-0.701733	0.00202637
766	-0.651782	0.0036377
767	-0.601831	0.00605469
768	-0.55188	0.00766602
769	-0.501929	0.00927734
770	-0.451978	0.010083
771	-0.402026	0.0116943
772	-0.352075	0.0125
773	-0.302124	0.0133057
774	-0.252173	0.0141113
775	-0.202222	0.014917
776	-0.152271	0.014917
777	-0.102319	0.0157227
778	-0.0523682	0.017334
779	-0.00241699	0.0165283
780	0.0475342	0.017334
781	0.0974854	0.0181396
782	0.147437	0.0181396
783	0.197388	0.0181396
784	0.247339	0.019751
785	0.29729	0.0189453
786	0.347241	0.0189453
787	0.397192	0.0189453
788	0.447144	0.0189453
789	0.497095	0.0189453
790	0.547046	0.0189453
791	0.596997	0.0189453
792	0.646948	0.019751
793	0.696899	0.0189453
794	0.746851	0.0181396
795	0.796802	0.0189453
796	0.846753	0.0189453
797	0.896704	0.0189453
798	0.946655	0.0181396
799	0.996606	0.0181396
800	0.999023	0.0181396
801	0.949072	0.0181396
802	0.899121	0.0181396
803	0.84917	0.0181396
804	0.799219	0.0181396
805	0.749268	0.0181396
806	0.699316	0.0189453
807	0.649365	0.0181396
808	0.599414	0.0181396
809	0.549463	0.0181396
810	0.499512	0.0181396
811	0.449561	0.017334
812	0.399609	0.0157227
813	0.349658	0.014917
814	0.299707	0.0133057
815	0.249756	0.0125
816	0.199805	0.0116943
817	0.149854	0.0108887
818	0.0999023	0.010083
819	0.0499512	0.00927734
820	0	0.00847168

## Sheet: 105.txt
0					Voltaje Ox	Corriente Ox	Voltaje Re	Corriente Re
1				1	-0.00241699	0.019751	-0.00241699	0.00283203
2				2	-0.00241699	0.0189453	-0.00241699	0.00202637
3				3	-0.00241699	0.019751	-0.00241699	0.0012207
4				4	-0.00241699	0.0189453	-0.00241699	0.000415039
5				5	-0.00241699	0.0205566	-0.00241699	0.0012207
6	-0.300513	0.00766602		6	-0.00241699	0.0189453	-0.00241699	0.0012207
7	-0.350464	0.00766602		7	-0.00241699	0.0189453	-0.00241699	0.0012207
8	-0.400415	0.00686035		8	-0.00241699	0.019751	-0.00241699	0.000415039
9	-0.450366	0.00605469		9	-0.00241699	0.019751	-0.00241699	0.0012207
10	-0.500317	0.00524902		10	-0.00241699	0.0189453	-0.00241699	0.0012207
11	-0.550269	0.00444336		Average	-0.00241699	0.019751	-0.00241699	0.00283203
12	-0.60022	0.00444336		St dev	4.5714e-19	0.000563325	4.5714e-19	0.000705435
13	-0.650171	0.00444336		Error Sup	-0.00241699	0.0203143	-0.00241699	0.00353747
14	-0.700122	0.00444336		Error Inf	-0.00241699	0.0191877	-0.00241699	0.0021266
15	-0.750073	0.0036377
16	-0.800024	0.0036377
17	-0.849976	0.0036377
18	-0.899927	0.0036377
19	-0.949878	0.0036377
20	-0.999829	0.0036377
21	-1.00144	0.0036377
22	-0.951489	0.0036377
23	-0.901538	0.0036377
24	-0.851587	0.0036377
25	-0.801636	0.00283203
26	-0.751685	0.00283203
27	-0.701733	0.0036377
28	-0.651782	0.0036377
29	-0.601831	0.00605469
30	-0.55188	0.00766602
31	-0.501929	0.00927734
32	-0.451978	0.0108887
33	-0.402026	0.0125
34	-0.352075	0.0125
35	-0.302124	0.0141113
36	-0.252173	0.0141113
37	-0.202222	0.0157227
38	-0.152271	0.0165283
39	-0.102319	0.0165283
40	-0.0523682	0.017334
41	-0.00241699	0.0181396
42	0.0475342	0.0189453
43	0.0974854	0.0189453
44	0.147437	0.019751
45	0.197388	0.0189453
46	0.247339	0.019751
47	0.29729	0.0189453
48	0.347241	0.0189453
49	0.397192	0.0189453
50	0.447144	0.0189453
51	0.497095	0.0189453
52	0.547046	0.0189453
53	0.596997	0.0189453
54	0.646948	0.0189453
55	0.696899	0.0189453
56	0.746851	0.0189453
57	0.796802	0.0189453
58	0.846753	0.0189453
59	0.896704	0.0189453
60	0.946655	0.0189453
61	0.996606	0.0181396
62	0.999023	0.0181396
63	0.949072	0.0181396
64	0.899121	0.0189453
65	0.84917	0.0181396
66	0.799219	0.0181396
67	0.749268	0.0189453
68	0.699316	0.0181396
69	0.649365	0.0181396
70	0.599414	0.0181396
71	0.549463	0.0181396
72	0.499512	0.0181396
73	0.449561	0.0181396
74	0.399609	0.017334
75	0.349658	0.0157227
76	0.299707	0.0141113
77	0.249756	0.0125
78	0.199805	0.0116943
79	0.149854	0.0108887
80	0.0999023	0.010083
81	0.0499512	0.00927734
82	0	0.00927734
83	-0.0499512	0.00847168
84	-0.0999023	0.00766602
85	-0.149854	0.00766602
86	-0.199805	0.00686035
87	-0.249756	0.00605469
88	-0.299707	0.00605469
89	-0.349658	0.00524902
90	-0.399609	0.00444336
91	-0.449561	0.0036377
92	-0.499512	0.0036377
93	-0.549463	0.00283203
94	-0.599414	0.00283203
95	-0.649365	0.00283203
96	-0.699316	0.00283203
97	-0.749268	0.00202637
98	-0.799219	0.00283203
99	-0.84917	0.00283203
100	-0.899121	0.00283203
101	-0.949072	0.00283203
102	-0.999023	0.00283203
103	-1.00144	0.00283203
104	-0.951489	0.00283203
105	-0.901538	0.00283203
106	-0.851587	0.00283203
107	-0.801636	0.00283203
108	-0.751685	0.00202637
109	-0.701733	0.00283203
110	-0.651782	0.00283203
111	-0.601831	0.00444336
112	-0.55188	0.00686035
113	-0.501929	0.00847168
114	-0.451978	0.0108887
115	-0.402026	0.0116943
116	-0.352075	0.0125
117	-0.302124	0.0141113
118	-0.252173	0.0141113
119	-0.202222	0.0157227
120	-0.152271	0.0157227
121	-0.102319	0.0157227
122	-0.0523682	0.017334
123	-0.00241699	0.017334
124	0.0475342	0.0181396
125	0.0974854	0.0189453
126	0.147437	0.0189453
127	0.197388	0.0181396
128	0.247339	0.0189453
129	0.29729	0.0189453
130	0.347241	0.0189453
131	0.397192	0.0189453
132	0.447144	0.0189453
133	0.497095	0.0189453
134	0.547046	0.0189453
135	0.596997	0.0189453
136	0.646948	0.0181396
137	0.696899	0.0181396
138	0.746851	0.0181396
139	0.796802	0.017334
140	0.846753	0.0181396
141	0.896704	0.0181396
142	0.946655	0.0181396
143	0.996606	0.017334
144	0.999023	0.017334
145	0.949072	0.017334
146	0.899121	0.017334
147	0.84917	0.0181396
148	0.799219	0.017334
149	0.749268	0.017334
150	0.699316	0.017334
151	0.649365	0.017334
152	0.599414	0.017334
153	0.549463	0.017334
154	0.499512	0.017334
155	0.449561	0.017334
156	0.399609	0.0165283
157	0.349658	0.014917
158	0.299707	0.0133057
159	0.249756	0.0125
160	0.199805	0.0116943
161	0.149854	0.0108887
162	0.0999023	0.010083
163	0.0499512	0.010083
164	0	0.00927734
165	-0.0499512	0.00847168
166	-0.0999023	0.00766602
167	-0.149854	0.00686035
168	-0.199805	0.00686035
169	-0.249756	0.00605469
170	-0.299707	0.00524902
171	-0.349658	0.00524902
172	-0.399609	0.00444336
173	-0.449561	0.0036377
174	-0.499512	0.00283203
175	-0.549463	0.00283203
176	-0.599414	0.00283203
177	-0.649365	0.00283203
178	-0.699316	0.00202637
179	-0.749268	0.00202637
180	-0.799219	0.00283203
181	-0.84917	0.00283203
182	-0.899121	0.00202637
183	-0.949072	0.00202637
184	-0.999023	0.00202637
185	-1.00144	0.0012207
186	-0.951489	0.00202637
187	-0.901538	0.00202637
188	-0.851587	0.00202637
189	-0.801636	0.0012207
190	-0.751685	0.00283203
191	-0.701733	0.00202637
192	-0.651782	0.00283203
193	-0.601831	0.00444336
194	-0.55188	0.00686035
195	-0.501929	0.00847168
196	-0.451978	0.010083
197	-0.402026	0.0108887
198	-0.352075	0.0125
199	-0.302124	0.0133057
200	-0.252173	0.0141113
201	-0.202222	0.014917
202	-0.152271	0.0157227
203	-0.102319	0.0157227
204	-0.0523682	0.017334
205	-0.00241699	0.017334
206	0.0475342	0.0181396
207	0.0974854	0.0181396
208	0.147437	0.0189453
209	0.197388	0.0189453
210	0.247339	0.0189453
211	0.29729	0.0189453
212	0.347241	0.019751
213	0.397192	0.0189453
214	0.447144	0.0189453
215	0.497095	0.0189453
216	0.547046	0.0189453
217	0.596997	0.0181396
218	0.646948	0.017334
219	0.696899	0.0189453
220	0.746851	0.0181396
221	0.796802	0.017334
222	0.846753	0.017334
223	0.896704	0.017334
224	0.946655	0.017334
225	0.996606	0.017334
226	0.999023	0.017334
227	0.949072	0.017334
228	0.899121	0.017334
229	0.84917	0.0165283
230	0.799219	0.017334
231	0.749268	0.017334
232	0.699316	0.017334
233	0.649365	0.017334
234	0.599414	0.017334
235	0.549463	0.017334
236	0.499512	0.017334
237	0.449561	0.017334
238	0.399609	0.0165283
239	0.349658	0.0141113
240	0.299707	0.0133057
241	0.249756	0.0125
242	0.199805	0.0116943
243	0.149854	0.0108887
244	0.0999023	0.010083
245	0.0499512	0.00927734
246	0	0.00927734
247	-0.0499512	0.00766602
248	-0.0999023	0.00766602
249	-0.149854	0.00686035
250	-0.199805	0.00686035
251	-0.249756	0.00605469
252	-0.299707	0.00524902
253	-0.349658	0.00524902
254	-0.399609	0.0036377
255	-0.449561	0.0036377
256	-0.499512	0.00283203
257	-0.549463	0.00202637
258	-0.599414	0.00283203
259	-0.649365	0.00283203
260	-0.699316	0.0012207
261	-0.749268	0.00202637
262	-0.799219	0.0012207
263	-0.84917	0.00202637
264	-0.899121	0.0012207
265	-0.949072	0.0012207
266	-0.999023	0.0012207
267	-1.00144	0.0012207
268	-0.951489	0.0012207
269	-0.901538	0.0012207
270	-0.851587	0.0012207
271	-0.801636	0.000415039
272	-0.751685	0.0012207
273	-0.701733	0.0012207
274	-0.651782	0.00283203
275	-0.601831	0.00524902
276	-0.55188	0.00686035
277	-0.501929	0.00927734
278	-0.451978	0.010083
279	-0.402026	0.0116943
280	-0.352075	0.0125
281	-0.302124	0.0133057
282	-0.252173	0.0141113
283	-0.202222	0.014917
284	-0.152271	0.0157227
285	-0.102319	0.0157227
286	-0.0523682	0.0165283
287	-0.00241699	0.017334
288	0.0475342	0.0181396
289	0.0974854	0.0181396
290	0.147437	0.0189453
291	0.197388	0.0189453
292	0.247339	0.0189453
293	0.29729	0.0189453
294	0.347241	0.0189453
295	0.397192	0.0189453
296	0.447144	0.0189453
297	0.497095	0.0181396
298	0.547046	0.0181396
299	0.596997	0.0181396
300	0.646948	0.0181396
301	0.696899	0.0181396
302	0.746851	0.017334
303	0.796802	0.0181396
304	0.846753	0.0181396
305	0.896704	0.017334
306	0.946655	0.0181396
307	0.996606	0.017334
308	0.999023	0.0181396
309	0.949072	0.017334
310	0.899121	0.017334
311	0.84917	0.017334
312	0.799219	0.017334
313	0.749268	0.017334
314	0.699316	0.017334
315	0.649365	0.017334
316	0.599414	0.017334
317	0.549463	0.017334
318	0.499512	0.017334
319	0.449561	0.017334
320	0.399609	0.0157227
321	0.349658	0.014917
322	0.299707	0.0133057
323	0.249756	0.0125
324	0.199805	0.0108887
325	0.149854	0.0108887
326	0.0999023	0.010083
327	0.0499512	0.00927734
328	0	0.00847168
329	-0.0499512	0.00847168
330	-0.0999023	0.00766602
331	-0.149854	0.00686035
332	-0.199805	0.00605469
333	-0.249756	0.00605469
334	-0.299707	0.00524902
335	-0.349658	0.00444336
336	-0.399609	0.0036377
337	-0.449561	0.00283203
338	-0.499512	0.00283203
339	-0.549463	0.00202637
340	-0.599414	0.00202637
341	-0.649365	0.00202637
342	-0.699316	0.00202637
343	-0.749268	0.0012207
344	-0.799219	0.00202637
345	-0.84917	0.0012207
346	-0.899121	0.00202637
347	-0.949072	0.0012207
348	-0.999023	0.0012207
349	-1.00144	0.0012207
350	-0.951489	0.0012207
351	-0.901538	0.0012207
352	-0.851587	0.0012207
353	-0.801636	0.0012207
354	-0.751685	0.0012207
355	-0.701733	0.00202637
356	-0.651782	0.00202637
357	-0.601831	0.00444336
358	-0.55188	0.00686035
359	-0.501929	0.00847168
360	-0.451978	0.010083
361	-0.402026	0.0108887
362	-0.352075	0.0125
363	-0.302124	0.0133057
364	-0.252173	0.0141113
365	-0.202222	0.014917
366	-0.152271	0.0157227
367	-0.102319	0.0157227
368	-0.0523682	0.0165283
369	-0.00241699	0.0165283
370	0.0475342	0.017334
371	0.0974854	0.0181396
372	0.147437	0.0189453
373	0.197388	0.0189453
374	0.247339	0.0189453
375	0.29729	0.0189453
376	0.347241	0.0189453
377	0.397192	0.0205566
378	0.447144	0.0189453
379	0.497095	0.0205566
380	0.547046	0.0189453
381	0.596997	0.0189453
382	0.646948	0.0189453
383	0.696899	0.0181396
384	0.746851	0.0181396
385	0.796802	0.017334
386	0.846753	0.0189453
387	0.896704	0.0181396
388	0.946655	0.0181396
389	0.996606	0.017334
390	0.999023	0.017334
391	0.949072	0.017334
392	0.899121	0.017334
393	0.84917	0.017334
394	0.799219	0.017334
395	0.749268	0.017334
396	0.699316	0.017334
397	0.649365	0.017334
398	0.599414	0.017334
399	0.549463	0.017334
400	0.499512	0.017334
401	0.449561	0.0165283
402	0.399609	0.0157227
403	0.349658	0.014917
404	0.299707	0.0133057
405	0.249756	0.0116943
406	0.199805	0.0116943
407	0.149854	0.0108887
408	0.0999023	0.010083
409	0.0499512	0.00927734
410	0	0.00847168
411	-0.0499512	0.00766602
412	-0.0999023	0.00847168
413	-0.149854	0.00686035
414	-0.199805	0.00686035
415	-0.249756	0.00605469
416	-0.299707	0.00524902
417	-0.349658	0.00444336
418	-0.399609	0.0036377
419	-0.449561	0.00283203
420	-0.499512	0.00283203
421	-0.549463	0.00283203
422	-0.599414	0.00202637
423	-0.649365	0.00202637
424	-0.699316	0.00283203
425	-0.749268	0.0012207
426	-0.799219	0.00202637
427	-0.84917	0.0012207
428	-0.899121	0.0012207
429	-0.949072	0.0012207
430	-0.999023	0.0012207
431	-1.00144	0.0012207
432	-0.951489	0.0012207
433	-0.901538	0.0012207
434	-0.851587	0.0012207
435	-0.801636	0.0012207
436	-0.751685	0.0012207
437	-0.701733	0.0012207
438	-0.651782	0.00283203
439	-0.601831	0.00444336
440	-0.55188	0.00686035
441	-0.501929	0.00927734
442	-0.451978	0.010083
443	-0.402026	0.0116943
444	-0.352075	0.0125
445	-0.302124	0.0141113
446	-0.252173	0.0141113
447	-0.202222	0.014917
448	-0.152271	0.0157227
449	-0.102319	0.0157227
450	-0.0523682	0.0165283
451	-0.00241699	0.017334
452	0.0475342	0.017334
453	0.0974854	0.0181396
454	0.147437	0.0189453
455	0.197388	0.0189453
456	0.247339	0.0189453
457	0.29729	0.0189453
458	0.347241	0.0189453
459	0.397192	0.0189453
460	0.447144	0.0189453
461	0.497095	0.0189453
462	0.547046	0.0181396
463	0.596997	0.0181396
464	0.646948	0.0181396
465	0.696899	0.0189453
466	0.746851	0.0181396
467	0.796802	0.0181396
468	0.846753	0.0181396
469	0.896704	0.0181396
470	0.946655	0.0181396
471	0.996606	0.017334
472	0.999023	0.0181396
473	0.949072	0.017334
474	0.899121	0.017334
475	0.84917	0.017334
476	0.799219	0.017334
477	0.749268	0.017334
478	0.699316	0.017334
479	0.649365	0.017334
480	0.599414	0.017334
481	0.549463	0.017334
482	0.499512	0.017334
483	0.449561	0.017334
484	0.399609	0.0157227
485	0.349658	0.014917
486	0.299707	0.0141113
487	0.249756	0.0125
488	0.199805	0.0108887
489	0.149854	0.0108887
490	0.0999023	0.010083
491	0.0499512	0.00927734
492	0	0.00927734
493	-0.0499512	0.00927734
494	-0.0999023	0.00847168
495	-0.149854	0.00686035
496	-0.199805	0.00686035
497	-0.249756	0.00605469
498	-0.299707	0.00524902
499	-0.349658	0.00444336
500	-0.399609	0.0036377
501	-0.449561	0.0036377
502	-0.499512	0.00283203
503	-0.549463	0.00202637
504	-0.599414	0.00202637
505	-0.649365	0.00283203
506	-0.699316	0.00202637
507	-0.749268	0.00202637
508	-0.799219	0.0012207
509	-0.84917	0.0012207
510	-0.899121	0.0012207
511	-0.949072	0.00202637
512	-0.999023	0.0012207
513	-1.00144	0.0012207
514	-0.951489	0.0012207
515	-0.901538	0.0012207
516	-0.851587	0.0012207
517	-0.801636	0.0012207
518	-0.751685	0.0012207
519	-0.701733	0.0012207
520	-0.651782	0.00283203
521	-0.601831	0.00524902
522	-0.55188	0.00766602
523	-0.501929	0.00927734
524	-0.451978	0.0108887
525	-0.402026	0.0116943
526	-0.352075	0.0125
527	-0.302124	0.0133057
528	-0.252173	0.0141113
529	-0.202222	0.014917
530	-0.152271	0.0157227
531	-0.102319	0.0157227
532	-0.0523682	0.0165283
533	-0.00241699	0.017334
534	0.0475342	0.0181396
535	0.0974854	0.0189453
536	0.147437	0.0181396
537	0.197388	0.0189453
538	0.247339	0.0189453
539	0.29729	0.0189453
540	0.347241	0.0189453
541	0.397192	0.0189453
542	0.447144	0.0181396
543	0.497095	0.0189453
544	0.547046	0.0189453
545	0.596997	0.0181396
546	0.646948	0.0189453
547	0.696899	0.0181396
548	0.746851	0.0181396
549	0.796802	0.0181396
550	0.846753	0.0181396
551	0.896704	0.017334
552	0.946655	0.017334
553	0.996606	0.0181396
554	0.999023	0.0181396
555	0.949072	0.017334
556	0.899121	0.017334
557	0.84917	0.017334
558	0.799219	0.017334
559	0.749268	0.017334
560	0.699316	0.017334
561	0.649365	0.017334
562	0.599414	0.017334
563	0.549463	0.017334
564	0.499512	0.017334
565	0.449561	0.017334
566	0.399609	0.0165283
567	0.349658	0.0141113
568	0.299707	0.0133057
569	0.249756	0.0116943
570	0.199805	0.0116943
571	0.149854	0.0108887
572	0.0999023	0.010083
573	0.0499512	0.00927734
574	0	0.00927734
575	-0.0499512	0.00766602
576	-0.0999023	0.00766602
577	-0.149854	0.00686035
578	-0.199805	0.00766602
579	-0.249756	0.00605469
580	-0.299707	0.00524902
581	-0.349658	0.00444336
582	-0.399609	0.0036377
583	-0.449561	0.00444336
584	-0.499512	0.00283203
585	-0.549463	0.00283203
586	-0.599414	0.00202637
587	-0.649365	0.0012207
588	-0.699316	0.00202637
589	-0.749268	0.0012207
590	-0.799219	0.0012207
591	-0.84917	0.00202637
592	-0.899121	0.000415039
593	-0.949072	0.0012207
594	-0.999023	0.0012207
595	-1.00144	0.0012207
596	-0.951489	0.00202637
597	-0.901538	0.0012207
598	-0.851587	0.0012207
599	-0.801636	0.0012207
600	-0.751685	0.0012207
601	-0.701733	0.0012207
602	-0.651782	0.00283203
603	-0.601831	0.00524902
604	-0.55188	0.00686035
605	-0.501929	0.00847168
606	-0.451978	0.010083
607	-0.402026	0.0116943
608	-0.352075	0.0125
609	-0.302124	0.0133057
610	-0.252173	0.0141113
611	-0.202222	0.014917
612	-0.152271	0.0157227
613	-0.102319	0.0157227
614	-0.0523682	0.0165283
615	-0.00241699	0.017334
616	0.0475342	0.0181396
617	0.0974854	0.0189453
618	0.147437	0.0189453
619	0.197388	0.0189453
620	0.247339	0.0189453
621	0.29729	0.019751
622	0.347241	0.0189453
623	0.397192	0.0189453
624	0.447144	0.0189453
625	0.497095	0.0189453
626	0.547046	0.0181396
627	0.596997	0.0181396
628	0.646948	0.0181396
629	0.696899	0.0189453
630	0.746851	0.0181396
631	0.796802	0.0181396
632	0.846753	0.0181396
633	0.896704	0.017334
634	0.946655	0.017334
635	0.996606	0.0181396
636	0.999023	0.017334
637	0.949072	0.017334
638	0.899121	0.017334
639	0.84917	0.017334
640	0.799219	0.0165283
641	0.749268	0.017334
642	0.699316	0.017334
643	0.649365	0.017334
644	0.599414	0.0181396
645	0.549463	0.017334
646	0.499512	0.017334
647	0.449561	0.017334
648	0.399609	0.0157227
649	0.349658	0.014917
650	0.299707	0.0133057
651	0.249756	0.0125
652	0.199805	0.0116943
653	0.149854	0.0108887
654	0.0999023	0.010083
655	0.0499512	0.010083
656	0	0.00927734
657	-0.0499512	0.00847168
658	-0.0999023	0.00847168
659	-0.149854	0.00766602
660	-0.199805	0.00686035
661	-0.249756	0.00524902
662	-0.299707	0.00524902
663	-0.349658	0.0036377
664	-0.399609	0.0036377
665	-0.449561	0.00283203
666	-0.499512	0.00283203
667	-0.549463	0.00283203
668	-0.599414	0.00202637
669	-0.649365	0.00202637
670	-0.699316	0.0012207
671	-0.749268	0.0012207
672	-0.799219	0.0012207
673	-0.84917	0.00202637
674	-0.899121	0.0012207
675	-0.949072	0.0012207
676	-0.999023	0.00283203
677	-1.00144	0.0012207
678	-0.951489	0.0012207
679	-0.901538	0.0012207
680	-0.851587	0.0012207
681	-0.801636	0.0012207
682	-0.751685	0.0012207
683	-0.701733	0.0012207
684	-0.651782	0.00283203
685	-0.601831	0.00444336
686	-0.55188	0.00686035
687	-0.501929	0.00927734
688	-0.451978	0.010083
689	-0.402026	0.0116943
690	-0.352075	0.0125
691	-0.302124	0.0133057
692	-0.252173	0.0141113
693	-0.202222	0.014917
694	-0.152271	0.0157227
695	-0.102319	0.0165283
696	-0.0523682	0.0165283
697	-0.00241699	0.017334
698	0.0475342	0.0181396
699	0.0974854	0.0181396
700	0.147437	0.0189453
701	0.197388	0.0189453
702	0.247339	0.019751
703	0.29729	0.0181396
704	0.347241	0.0189453
705	0.397192	0.0189453
706	0.447144	0.0189453
707	0.497095	0.0189453
708	0.547046	0.0189453
709	0.596997	0.0181396
710	0.646948	0.0181396
711	0.696899	0.017334
712	0.746851	0.0181396
713	0.796802	0.0181396
714	0.846753	0.0181396
715	0.896704	0.0181396
716	0.946655	0.017334
717	0.996606	0.0181396
718	0.999023	0.017334
719	0.949072	0.017334
720	0.899121	0.0181396
721	0.84917	0.0181396
722	0.799219	0.017334
723	0.749268	0.017334
724	0.699316	0.017334
725	0.649365	0.0181396
726	0.599414	0.017334
727	0.549463	0.017334
728	0.499512	0.017334
729	0.449561	0.017334
730	0.399609	0.0157227
731	0.349658	0.014917
732	0.299707	0.0141113
733	0.249756	0.0125
734	0.199805	0.0116943
735	0.149854	0.0108887
736	0.0999023	0.010083
737	0.0499512	0.00927734
738	0	0.00927734
739	-0.0499512	0.00927734
740	-0.0999023	0.00847168
741	-0.149854	0.00686035
742	-0.199805	0.00686035
743	-0.249756	0.00605469
744	-0.299707	0.00524902
745	-0.349658	0.00444336
746	-0.399609	0.00444336
747	-0.449561	0.00283203
748	-0.499512	0.00283203
749	-0.549463	0.00202637
750	-0.599414	0.00202637
751	-0.649365	0.0012207
752	-0.699316	0.00202637
753	-0.749268	0.00202637
754	-0.799219	0.0012207
755	-0.84917	0.0012207
756	-0.899121	0.0012207
757	-0.949072	0.0012207
758	-0.999023	0.0012207
759	-1.00144	0.0012207
760	-0.951489	0.00202637
761	-0.901538	0.0012207
762	-0.851587	0.0012207
763	-0.801636	0.0012207
764	-0.751685	0.0012207
765	-0.701733	0.0012207
766	-0.651782	0.00283203
767	-0.601831	0.00524902
768	-0.55188	0.00686035
769	-0.501929	0.00927734
770	-0.451978	0.010083
771	-0.402026	0.0108887
772	-0.352075	0.0125
773	-0.302124	0.0133057
774	-0.252173	0.0141113
775	-0.202222	0.014917
776	-0.152271	0.0157227
777	-0.102319	0.0157227
778	-0.0523682	0.0165283
779	-0.00241699	0.017334
780	0.0475342	0.017334
781	0.0974854	0.0189453
782	0.147437	0.0181396
783	0.197388	0.0189453
784	0.247339	0.0189453
785	0.29729	0.0189453
786	0.347241	0.0189453
787	0.397192	0.0189453
788	0.447144	0.0181396
789	0.497095	0.0189453
790	0.547046	0.0181396
791	0.596997	0.0189453
792	0.646948	0.0181396
793	0.696899	0.0181396
794	0.746851	0.0181396
795	0.796802	0.0189453
796	0.846753	0.0181396
797	0.896704	0.0181396
798	0.946655	0.017334
799	0.996606	0.017334
800	0.999023	0.017334
801	0.949072	0.0189453
802	0.899121	0.017334
803	0.84917	0.017334
804	0.799219	0.017334
805	0.749268	0.017334
806	0.699316	0.017334
807	0.649365	0.017334
808	0.599414	0.017334
809	0.549463	0.0165283
810	0.499512	0.017334
811	0.449561	0.017334
812	0.399609	0.0165283
813	0.349658	0.014917
814	0.299707	0.0133057
815	0.249756	0.0125
816	0.199805	0.0116943
817	0.149854	0.0108887
818	0.0999023	0.010083
819	0.0499512	0.010083
820	0	0.00927734
821	-0.0499512	0.0125

## Sheet: 106.txt
0					Voltaje Ox	Corriente Ox	Voltaje Re	Corriente Re
1				1	-0.00241699	0.0205566	-0.00241699	0.00283203
2				2	-0.00241699	0.0189453	-0.00241699	0.0012207
3				3	-0.00241699	0.019751	-0.00241699	0.000415039
4				4	-0.00241699	0.019751	-0.00241699	0.000415039
5				5	-0.00241699	0.0189453	-0.00241699	0.000415039
6	-0.300513	0.00847168		6	-0.00241699	0.019751	-0.00241699	0.000415039
7	-0.350464	0.00686035		7	-0.00241699	0.019751	-0.00241699	0.000415039
8	-0.400415	0.00605469		8	-0.00241699	0.019751	-0.00241699	0.0012207
9	-0.450366	0.00605469		9	-0.00241699	0.019751	-0.00241699	0.000415039
10	-0.500317	0.00524902		10	-0.00241699	0.019751	-0.00241699	0.000415039
11	-0.550269	0.00444336		Average	-0.00241699	0.0205566	-0.00241699	0.00283203
12	-0.60022	0.0036377		St dev	4.5714e-19	0.000457332	4.5714e-19	0.000782965
13	-0.650171	0.0036377		Error Sup	-0.00241699	0.021014	-0.00241699	0.003615
14	-0.700122	0.0036377		Error Inf	-0.00241699	0.0200993	-0.00241699	0.00204907
15	-0.750073	0.0036377
16	-0.800024	0.00283203
17	-0.849976	0.00283203
18	-0.899927	0.00283203
19	-0.949878	0.00283203
20	-0.999829	0.00283203
21	-1.00144	0.00283203
22	-0.951489	0.00283203
23	-0.901538	0.00283203
24	-0.851587	0.00283203
25	-0.801636	0.0036377
26	-0.751685	0.00283203
27	-0.701733	0.00283203
28	-0.651782	0.00283203
29	-0.601831	0.00524902
30	-0.55188	0.00686035
31	-0.501929	0.00927734
32	-0.451978	0.0108887
33	-0.402026	0.0116943
34	-0.352075	0.0133057
35	-0.302124	0.0141113
36	-0.252173	0.014917
37	-0.202222	0.0157227
38	-0.152271	0.0157227
39	-0.102319	0.0165283
40	-0.0523682	0.017334
41	-0.00241699	0.0181396
42	0.0475342	0.019751
43	0.0974854	0.0205566
44	0.147437	0.0205566
45	0.197388	0.0205566
46	0.247339	0.019751
47	0.29729	0.0205566
48	0.347241	0.019751
49	0.397192	0.019751
50	0.447144	0.019751
51	0.497095	0.019751
52	0.547046	0.019751
53	0.596997	0.0189453
54	0.646948	0.019751
55	0.696899	0.0189453
56	0.746851	0.019751
57	0.796802	0.0189453
58	0.846753	0.0189453
59	0.896704	0.0189453
60	0.946655	0.0189453
61	0.996606	0.0189453
62	0.999023	0.0189453
63	0.949072	0.0189453
64	0.899121	0.0189453
65	0.84917	0.0189453
66	0.799219	0.0181396
67	0.749268	0.0189453
68	0.699316	0.0189453
69	0.649365	0.0181396
70	0.599414	0.0181396
71	0.549463	0.0181396
72	0.499512	0.0181396
73	0.449561	0.0181396
74	0.399609	0.0181396
75	0.349658	0.0157227
76	0.299707	0.0141113
77	0.249756	0.0125
78	0.199805	0.0116943
79	0.149854	0.0108887
80	0.0999023	0.010083
81	0.0499512	0.00927734
82	0	0.00847168
83	-0.0499512	0.00847168
84	-0.0999023	0.00766602
85	-0.149854	0.00766602
86	-0.199805	0.00686035
87	-0.249756	0.00605469
88	-0.299707	0.00444336
89	-0.349658	0.00444336
90	-0.399609	0.0036377
91	-0.449561	0.00283203
92	-0.499512	0.00283203
93	-0.549463	0.00202637
94	-0.599414	0.00202637
95	-0.649365	0.00202637
96	-0.699316	0.00202637
97	-0.749268	0.00283203
98	-0.799219	0.0012207
99	-0.84917	0.0012207
100	-0.899121	0.00202637
101	-0.949072	0.00202637
102	-0.999023	0.00202637
103	-1.00144	0.0012207
104	-0.951489	0.0012207
105	-0.901538	0.0012207
106	-0.851587	0.0012207
107	-0.801636	0.0012207
108	-0.751685	0.00283203
109	-0.701733	0.0012207
110	-0.651782	0.00283203
111	-0.601831	0.00444336
112	-0.55188	0.00686035
113	-0.501929	0.00847168
114	-0.451978	0.00927734
115	-0.402026	0.0116943
116	-0.352075	0.0125
117	-0.302124	0.0133057
118	-0.252173	0.014917
119	-0.202222	0.014917
120	-0.152271	0.0157227
121	-0.102319	0.017334
122	-0.0523682	0.017334
123	-0.00241699	0.017334
124	0.0475342	0.0181396
125	0.0974854	0.0189453
126	0.147437	0.0189453
127	0.197388	0.0189453
128	0.247339	0.0189453
129	0.29729	0.0181396
130	0.347241	0.0189453
131	0.397192	0.0189453
132	0.447144	0.0189453
133	0.497095	0.0189453
134	0.547046	0.0181396
135	0.596997	0.0189453
136	0.646948	0.0189453
137	0.696899	0.0189453
138	0.746851	0.0181396
139	0.796802	0.0181396
140	0.846753	0.0181396
141	0.896704	0.0181396
142	0.946655	0.0181396
143	0.996606	0.017334
144	0.999023	0.0181396
145	0.949072	0.0181396
146	0.899121	0.017334
147	0.84917	0.017334
148	0.799219	0.0181396
149	0.749268	0.017334
150	0.699316	0.017334
151	0.649365	0.017334
152	0.599414	0.017334
153	0.549463	0.017334
154	0.499512	0.0181396
155	0.449561	0.017334
156	0.399609	0.0165283
157	0.349658	0.014917
158	0.299707	0.0133057
159	0.249756	0.0125
160	0.199805	0.0108887
161	0.149854	0.0108887
162	0.0999023	0.010083
163	0.0499512	0.00927734
164	0	0.00927734
165	-0.0499512	0.00766602
166	-0.0999023	0.00766602
167	-0.149854	0.00686035
168	-0.199805	0.00605469
169	-0.249756	0.00605469
170	-0.299707	0.00444336
171	-0.349658	0.00444336
172	-0.399609	0.0036377
173	-0.449561	0.00283203
174	-0.499512	0.00202637
175	-0.549463	0.00202637
176	-0.599414	0.00202637
177	-0.649365	0.0012207
178	-0.699316	0.0012207
179	-0.749268	0.00202637
180	-0.799219	0.0012207
181	-0.84917	0.0012207
182	-0.899121	0.0012207
183	-0.949072	0.0012207
184	-0.999023	0.0012207
185	-1.00144	0.0012207
186	-0.951489	0.000415039
187	-0.901538	0.0012207
188	-0.851587	0.0012207
189	-0.801636	0.0012207
190	-0.751685	0.0012207
191	-0.701733	0.000415039
192	-0.651782	0.00202637
193	-0.601831	0.00444336
194	-0.55188	0.00686035
195	-0.501929	0.00927734
196	-0.451978	0.010083
197	-0.402026	0.0116943
198	-0.352075	0.0125
199	-0.302124	0.0125
200	-0.252173	0.0141113
201	-0.202222	0.0157227
202	-0.152271	0.0157227
203	-0.102319	0.0157227
204	-0.0523682	0.0165283
205	-0.00241699	0.017334
206	0.0475342	0.0181396
207	0.0974854	0.0189453
208	0.147437	0.0189453
209	0.197388	0.0189453
210	0.247339	0.0189453
211	0.29729	0.019751
212	0.347241	0.0189453
213	0.397192	0.0189453
214	0.447144	0.0181396
215	0.497095	0.0189453
216	0.547046	0.0189453
217	0.596997	0.0189453
218	0.646948	0.0189453
219	0.696899	0.0181396
220	0.746851	0.0181396
221	0.796802	0.0181396
222	0.846753	0.0189453
223	0.896704	0.017334
224	0.946655	0.0181396
225	0.996606	0.017334
226	0.999023	0.017334
227	0.949072	0.017334
228	0.899121	0.017334
229	0.84917	0.017334
230	0.799219	0.017334
231	0.749268	0.0165283
232	0.699316	0.0165283
233	0.649365	0.017334
234	0.599414	0.0165283
235	0.549463	0.0165283
236	0.499512	0.017334
237	0.449561	0.0165283
238	0.399609	0.0157227
239	0.349658	0.0141113
240	0.299707	0.0125
241	0.249756	0.0125
242	0.199805	0.0116943
243	0.149854	0.0108887
244	0.0999023	0.010083
245	0.0499512	0.010083
246	0	0.00847168
247	-0.0499512	0.00847168
248	-0.0999023	0.00766602
249	-0.149854	0.00686035
250	-0.199805	0.00605469
251	-0.249756	0.00605469
252	-0.299707	0.00524902
253	-0.349658	0.00444336
254	-0.399609	0.0036377
255	-0.449561	0.0036377
256	-0.499512	0.00283203
257	-0.549463	0.00202637
258	-0.599414	0.00202637
259	-0.649365	0.00202637
260	-0.699316	0.00283203
261	-0.749268	0.0012207
262	-0.799219	0.00202637
263	-0.84917	0.0012207
264	-0.899121	0.0012207
265	-0.949072	0.0012207
266	-0.999023	0.0012207
267	-1.00144	0.0012207
268	-0.951489	0.0012207
269	-0.901538	0.0012207
270	-0.851587	0.0012207
271	-0.801636	0.0012207
272	-0.751685	0.000415039
273	-0.701733	0.0012207
274	-0.651782	0.00283203
275	-0.601831	0.00444336
276	-0.55188	0.00686035
277	-0.501929	0.00927734
278	-0.451978	0.0108887
279	-0.402026	0.0125
280	-0.352075	0.0125
281	-0.302124	0.0133057
282	-0.252173	0.0141113
283	-0.202222	0.014917
284	-0.152271	0.0157227
285	-0.102319	0.0157227
286	-0.0523682	0.017334
287	-0.00241699	0.017334
288	0.0475342	0.0189453
289	0.0974854	0.0189453
290	0.147437	0.0189453
291	0.197388	0.019751
292	0.247339	0.0189453
293	0.29729	0.019751
294	0.347241	0.0189453
295	0.397192	0.0189453
296	0.447144	0.0189453
297	0.497095	0.0189453
298	0.547046	0.0189453
299	0.596997	0.0181396
300	0.646948	0.0189453
301	0.696899	0.0181396
302	0.746851	0.0181396
303	0.796802	0.0181396
304	0.846753	0.0181396
305	0.896704	0.0181396
306	0.946655	0.0181396
307	0.996606	0.0181396
308	0.999023	0.0181396
309	0.949072	0.0181396
310	0.899121	0.017334
311	0.84917	0.017334
312	0.799219	0.017334
313	0.749268	0.0165283
314	0.699316	0.0165283
315	0.649365	0.017334
316	0.599414	0.017334
317	0.549463	0.017334
318	0.499512	0.0165283
319	0.449561	0.017334
320	0.399609	0.014917
321	0.349658	0.0141113
322	0.299707	0.0133057
323	0.249756	0.0125
324	0.199805	0.0116943
325	0.149854	0.0108887
326	0.0999023	0.010083
327	0.0499512	0.00927734
328	0	0.00847168
329	-0.0499512	0.00847168
330	-0.0999023	0.00766602
331	-0.149854	0.00686035
332	-0.199805	0.00605469
333	-0.249756	0.00605469
334	-0.299707	0.00524902
335	-0.349658	0.00444336
336	-0.399609	0.0036377
337	-0.449561	0.00283203
338	-0.499512	0.00202637
339	-0.549463	0.00202637
340	-0.599414	0.0012207
341	-0.649365	0.0012207
342	-0.699316	0.0012207
343	-0.749268	0.0012207
344	-0.799219	0.0012207
345	-0.84917	0.0012207
346	-0.899121	0.0012207
347	-0.949072	0.0012207
348	-0.999023	0.0012207
349	-1.00144	0.0012207
350	-0.951489	0.0012207
351	-0.901538	0.00202637
352	-0.851587	0.0012207
353	-0.801636	0.000415039
354	-0.751685	0.0012207
355	-0.701733	0.000415039
356	-0.651782	0.00283203
357	-0.601831	0.00524902
358	-0.55188	0.00766602
359	-0.501929	0.00927734
360	-0.451978	0.010083
361	-0.402026	0.0116943
362	-0.352075	0.0133057
363	-0.302124	0.0141113
364	-0.252173	0.0141113
365	-0.202222	0.014917
366	-0.152271	0.0157227
367	-0.102319	0.0165283
368	-0.0523682	0.017334
369	-0.00241699	0.0181396
370	0.0475342	0.0181396
371	0.0974854	0.0189453
372	0.147437	0.0189453
373	0.197388	0.0189453
374	0.247339	0.0189453
375	0.29729	0.0189453
376	0.347241	0.0189453
377	0.397192	0.0189453
378	0.447144	0.0189453
379	0.497095	0.0189453
380	0.547046	0.0189453
381	0.596997	0.0181396
382	0.646948	0.0189453
383	0.696899	0.0189453
384	0.746851	0.0181396
385	0.796802	0.0181396
386	0.846753	0.0181396
387	0.896704	0.0181396
388	0.946655	0.0181396
389	0.996606	0.017334
390	0.999023	0.0181396
391	0.949072	0.017334
392	0.899121	0.017334
393	0.84917	0.017334
394	0.799219	0.017334
395	0.749268	0.017334
396	0.699316	0.017334
397	0.649365	0.017334
398	0.599414	0.017334
399	0.549463	0.0165283
400	0.499512	0.017334
401	0.449561	0.0165283
402	0.399609	0.0157227
403	0.349658	0.014917
404	0.299707	0.0133057
405	0.249756	0.0125
406	0.199805	0.0116943
407	0.149854	0.0108887
408	0.0999023	0.010083
409	0.0499512	0.00927734
410	0	0.00927734
411	-0.0499512	0.00847168
412	-0.0999023	0.00766602
413	-0.149854	0.00686035
414	-0.199805	0.00686035
415	-0.249756	0.00605469
416	-0.299707	0.00524902
417	-0.349658	0.00444336
418	-0.399609	0.0036377
419	-0.449561	0.00283203
420	-0.499512	0.00283203
421	-0.549463	0.00202637
422	-0.599414	0.00202637
423	-0.649365	0.00202637
424	-0.699316	0.0012207
425	-0.749268	0.00202637
426	-0.799219	0.0012207
427	-0.84917	0.0012207
428	-0.899121	0.0012207
429	-0.949072	0.0012207
430	-0.999023	0.0012207
431	-1.00144	0.0012207
432	-0.951489	0.0012207
433	-0.901538	0.0012207
434	-0.851587	0.0012207
435	-0.801636	0.000415039
436	-0.751685	0.000415039
437	-0.701733	0.0012207
438	-0.651782	0.00283203
439	-0.601831	0.00524902
440	-0.55188	0.00766602
441	-0.501929	0.00927734
442	-0.451978	0.0108887
443	-0.402026	0.0125
444	-0.352075	0.0133057
445	-0.302124	0.0133057
446	-0.252173	0.014917
447	-0.202222	0.014917
448	-0.152271	0.014917
449	-0.102319	0.0165283
450	-0.0523682	0.017334
451	-0.00241699	0.017334
452	0.0475342	0.0181396
453	0.0974854	0.0189453
454	0.147437	0.0189453
455	0.197388	0.019751
456	0.247339	0.0189453
457	0.29729	0.0189453
458	0.347241	0.0189453
459	0.397192	0.0189453
460	0.447144	0.0189453
461	0.497095	0.0189453
462	0.547046	0.0189453
463	0.596997	0.0189453
464	0.646948	0.0189453
465	0.696899	0.0189453
466	0.746851	0.0181396
467	0.796802	0.017334
468	0.846753	0.0181396
469	0.896704	0.0181396
470	0.946655	0.0181396
471	0.996606	0.0181396
472	0.999023	0.0181396
473	0.949072	0.017334
474	0.899121	0.017334
475	0.84917	0.017334
476	0.799219	0.0181396
477	0.749268	0.017334
478	0.699316	0.017334
479	0.649365	0.017334
480	0.599414	0.0181396
481	0.549463	0.0165283
482	0.499512	0.0165283
483	0.449561	0.017334
484	0.399609	0.0157227
485	0.349658	0.014917
486	0.299707	0.0133057
487	0.249756	0.0125
488	0.199805	0.0116943
489	0.149854	0.0108887
490	0.0999023	0.010083
491	0.0499512	0.00927734
492	0	0.00847168
493	-0.0499512	0.00847168
494	-0.0999023	0.00766602
495	-0.149854	0.00686035
496	-0.199805	0.00605469
497	-0.249756	0.00524902
498	-0.299707	0.00524902
499	-0.349658	0.00444336
500	-0.399609	0.0036377
501	-0.449561	0.00283203
502	-0.499512	0.00283203
503	-0.549463	0.00202637
504	-0.599414	0.00283203
505	-0.649365	0.000415039
506	-0.699316	0.0012207
507	-0.749268	0.0012207
508	-0.799219	0.0012207
509	-0.84917	0.0012207
510	-0.899121	0.0012207
511	-0.949072	0.0012207
512	-0.999023	0.0012207
513	-1.00144	0.0012207
514	-0.951489	0.0012207
515	-0.901538	0.0012207
516	-0.851587	0.0012207
517	-0.801636	0.0012207
518	-0.751685	0.0012207
519	-0.701733	0.0012207
520	-0.651782	0.00283203
521	-0.601831	0.00605469
522	-0.55188	0.00766602
523	-0.501929	0.00927734
524	-0.451978	0.0108887
525	-0.402026	0.0125
526	-0.352075	0.0125
527	-0.302124	0.0133057
528	-0.252173	0.014917
529	-0.202222	0.014917
530	-0.152271	0.014917
531	-0.102319	0.0165283
532	-0.0523682	0.017334
533	-0.00241699	0.017334
534	0.0475342	0.0181396
535	0.0974854	0.0189453
536	0.147437	0.0189453
537	0.197388	0.019751
538	0.247339	0.0189453
539	0.29729	0.019751
540	0.347241	0.0189453
541	0.397192	0.019751
542	0.447144	0.0189453
543	0.497095	0.0189453
544	0.547046	0.0189453
545	0.596997	0.0189453
546	0.646948	0.0189453
547	0.696899	0.0189453
548	0.746851	0.0189453
549	0.796802	0.0189453
550	0.846753	0.0189453
551	0.896704	0.0181396
552	0.946655	0.0181396
553	0.996606	0.0181396
554	0.999023	0.0181396
555	0.949072	0.0181396
556	0.899121	0.017334
557	0.84917	0.017334
558	0.799219	0.017334
559	0.749268	0.017334
560	0.699316	0.0181396
561	0.649365	0.017334
562	0.599414	0.0181396
563	0.549463	0.017334
564	0.499512	0.017334
565	0.449561	0.017334
566	0.399609	0.0165283
567	0.349658	0.014917
568	0.299707	0.0133057
569	0.249756	0.0125
570	0.199805	0.0116943
571	0.149854	0.0108887
572	0.0999023	0.010083
573	0.0499512	0.00927734
574	0	0.00927734
575	-0.0499512	0.00847168
576	-0.0999023	0.00766602
577	-0.149854	0.00686035
578	-0.199805	0.00686035
579	-0.249756	0.00605469
580	-0.299707	0.00524902
581	-0.349658	0.00444336
582	-0.399609	0.0036377
583	-0.449561	0.0036377
584	-0.499512	0.00283203
585	-0.549463	0.00202637
586	-0.599414	0.0012207
587	-0.649365	0.00202637
588	-0.699316	0.0012207
589	-0.749268	0.0012207
590	-0.799219	0.0012207
591	-0.84917	0.0012207
592	-0.899121	0.00202637
593	-0.949072	0.00202637
594	-0.999023	0.0012207
595	-1.00144	0.0012207
596	-0.951489	0.0012207
597	-0.901538	0.0012207
598	-0.851587	0.00202637
599	-0.801636	0.0012207
600	-0.751685	0.0012207
601	-0.701733	0.0012207
602	-0.651782	0.00283203
603	-0.601831	0.00605469
604	-0.55188	0.00847168
605	-0.501929	0.00927734
606	-0.451978	0.0108887
607	-0.402026	0.0116943
608	-0.352075	0.0133057
609	-0.302124	0.0133057
610	-0.252173	0.0141113
611	-0.202222	0.0157227
612	-0.152271	0.0157227
613	-0.102319	0.0165283
614	-0.0523682	0.0165283
615	-0.00241699	0.017334
616	0.0475342	0.0189453
617	0.0974854	0.0189453
618	0.147437	0.0189453
619	0.197388	0.0189453
620	0.247339	0.019751
621	0.29729	0.019751
622	0.347241	0.0189453
623	0.397192	0.019751
624	0.447144	0.0189453
625	0.497095	0.019751
626	0.547046	0.0189453
627	0.596997	0.0189453
628	0.646948	0.0181396
629	0.696899	0.0181396
630	0.746851	0.0181396
631	0.796802	0.0181396
632	0.846753	0.0189453
633	0.896704	0.0189453
634	0.946655	0.0181396
635	0.996606	0.0181396
636	0.999023	0.0181396
637	0.949072	0.0181396
638	0.899121	0.0181396
639	0.84917	0.017334
640	0.799219	0.017334
641	0.749268	0.017334
642	0.699316	0.0181396
643	0.649365	0.0189453
644	0.599414	0.017334
645	0.549463	0.0181396
646	0.499512	0.0189453
647	0.449561	0.017334
648	0.399609	0.0157227
649	0.349658	0.014917
650	0.299707	0.0133057
651	0.249756	0.0125
652	0.199805	0.0108887
653	0.149854	0.0108887
654	0.0999023	0.010083
655	0.0499512	0.00927734
656	0	0.00927734
657	-0.0499512	0.00847168
658	-0.0999023	0.00766602
659	-0.149854	0.00686035
660	-0.199805	0.00605469
661	-0.249756	0.00524902
662	-0.299707	0.00444336
663	-0.349658	0.00444336
664	-0.399609	0.0036377
665	-0.449561	0.00283203
666	-0.499512	0.00283203
667	-0.549463	0.00202637
668	-0.599414	0.00202637
669	-0.649365	0.0012207
670	-0.699316	0.0012207
671	-0.749268	0.0012207
672	-0.799219	0.0012207
673	-0.84917	0.0012207
674	-0.899121	0.0012207
675	-0.949072	0.0012207
676	-0.999023	0.000415039
677	-1.00144	0.000415039
678	-0.951489	0.0012207
679	-0.901538	0.0012207
680	-0.851587	0.0012207
681	-0.801636	0.0012207
682	-0.751685	0.00202637
683	-0.701733	0.000415039
684	-0.651782	0.00283203
685	-0.601831	0.00605469
686	-0.55188	0.00766602
687	-0.501929	0.00927734
688	-0.451978	0.0108887
689	-0.402026	0.0125
690	-0.352075	0.0133057
691	-0.302124	0.0133057
692	-0.252173	0.0141113
693	-0.202222	0.014917
694	-0.152271	0.0157227
695	-0.102319	0.0165283
696	-0.0523682	0.017334
697	-0.00241699	0.017334
698	0.0475342	0.0181396
699	0.0974854	0.0189453
700	0.147437	0.0189453
701	0.197388	0.019751
702	0.247339	0.0189453
703	0.29729	0.019751
704	0.347241	0.0189453
705	0.397192	0.0189453
706	0.447144	0.0189453
707	0.497095	0.0181396
708	0.547046	0.0189453
709	0.596997	0.0181396
710	0.646948	0.0189453
711	0.696899	0.0189453
712	0.746851	0.0181396
713	0.796802	0.0181396
714	0.846753	0.0181396
715	0.896704	0.0181396
716	0.946655	0.017334
717	0.996606	0.0181396
718	0.999023	0.0181396
719	0.949072	0.0181396
720	0.899121	0.0181396
721	0.84917	0.0181396
722	0.799219	0.0181396
723	0.749268	0.0181396
724	0.699316	0.017334
725	0.649365	0.0181396
726	0.599414	0.017334
727	0.549463	0.017334
728	0.499512	0.017334
729	0.449561	0.017334
730	0.399609	0.0165283
731	0.349658	0.014917
732	0.299707	0.0133057
733	0.249756	0.0125
734	0.199805	0.0125
735	0.149854	0.0108887
736	0.0999023	0.010083
737	0.0499512	0.00927734
738	0	0.00927734
739	-0.0499512	0.00847168
740	-0.0999023	0.00766602
741	-0.149854	0.00686035
742	-0.199805	0.00686035
743	-0.249756	0.00605469
744	-0.299707	0.00444336
745	-0.349658	0.00444336
746	-0.399609	0.0036377
747	-0.449561	0.00283203
748	-0.499512	0.00283203
749	-0.549463	0.00202637
750	-0.599414	0.00283203
751	-0.649365	0.0012207
752	-0.699316	0.0012207
753	-0.749268	0.0012207
754	-0.799219	0.00202637
755	-0.84917	0.0012207
756	-0.899121	0.0012207
757	-0.949072	0.0012207
758	-0.999023	0.0012207
759	-1.00144	0.000415039
760	-0.951489	0.0012207
761	-0.901538	0.0012207
762	-0.851587	0.000415039
763	-0.801636	0.0012207
764	-0.751685	0.0012207
765	-0.701733	0.0012207
766	-0.651782	0.0036377
767	-0.601831	0.00605469
768	-0.55188	0.00766602
769	-0.501929	0.00927734
770	-0.451978	0.0108887
771	-0.402026	0.0125
772	-0.352075	0.0125
773	-0.302124	0.0133057
774	-0.252173	0.0141113
775	-0.202222	0.014917
776	-0.152271	0.0157227
777	-0.102319	0.0157227
778	-0.0523682	0.0165283
779	-0.00241699	0.0165283
780	0.0475342	0.0181396
781	0.0974854	0.0189453
782	0.147437	0.0189453
783	0.197388	0.0189453
784	0.247339	0.0189453
785	0.29729	0.0189453
786	0.347241	0.0189453
787	0.397192	0.0189453
788	0.447144	0.0189453
789	0.497095	0.019751
790	0.547046	0.0189453
791	0.596997	0.0189453
792	0.646948	0.0181396
793	0.696899	0.0189453
794	0.746851	0.0189453
795	0.796802	0.0181396
796	0.846753	0.0181396
797	0.896704	0.0181396
798	0.946655	0.0181396
799	0.996606	0.0181396
800	0.999023	0.0181396
801	0.949072	0.0181396
802	0.899121	0.0181396
803	0.84917	0.0181396
804	0.799219	0.0181396
805	0.749268	0.0181396
806	0.699316	0.0181396
807	0.649365	0.017334
808	0.599414	0.0181396
809	0.549463	0.017334
810	0.499512	0.0181396
811	0.449561	0.0181396
812	0.399609	0.0165283
813	0.349658	0.014917
814	0.299707	0.0133057
815	0.249756	0.0125
816	0.199805	0.0125
817	0.149854	0.010083
818	0.0999023	0.010083
819	0.0499512	0.010083
820	0	0.00927734

[truncated: 190 more sheets: 107.txt, 108.txt, 109.txt, 11.txt, 110.txt, 111.txt, 112.txt, 113.txt, 114.txt, 115.txt, 116.txt, 117.txt, 118.txt, 119.txt, 12.txt, 120.txt, 121.txt, 122.txt, 123.txt, 124.txt …]
