# Supplementary material for: Portable Miniaturized IoT-Enabled Point-of-Care Device for Electrochemical Sensing of Zopiclone in Cocktails
Source: Biosensors (Basel). 2024 Nov 16;14(11):557. doi: 10.3390/bios14110557 (PMC11591615; doi:10.3390/bios14110557)
Supplement: Supplementary file 1 [file biosensors-14-00557-s001.zip › Supplementary Material S3.xlsx]

## Sheet: Sheet1
	Element	Quantity	Cost	Brand	Reference
	10 uF Capacitor	4	2.47	KEMET	https://www.tti.com/content/ttiinc/en/apps/part-detail.html?partsNumber=C1206C107M9PACTU.&mfgShortname=KEM&utm
	10 nF Capacitor	1	0.13	TDK	https://www.tti.com/content/ttiinc/en/apps/part-detail.html?partsNumber=CGA5L4C0G2J103J160AA&mfgShortname=TDK&utm
	SS14 Diode	2	0.58	onsemi / Fairchild	https://www.mouser.com/ProductDetail/onsemi-Fairchild/SS14?qs=mVVXn4M53U%252BvrBaFv5vr4w%3D%3D
	10k Resistance R1206	6	6.84	Vishay / Dale	https://www.mouser.com/ProductDetail/Vishay-Dale/RCWP120610K0FKTP?qs=9%2FCyznrMg3Up4cXAvddzEg%3D%3D
	100k Resistance R1206	11	0.73	Vishay / Dale	https://www.mouser.com/ProductDetail/Vishay-Dale/CRCW1206100KFKEBC?qs=wd5RIQLrsJgEmyXWWDkXkA%3D%3D
	200k Resistance R1206	13	1.76	Vishay / Dale	https://www.mouser.com/ProductDetail/Vishay-Dale/CRCW1206200KFKEAHP?qs=5Eq9T6Ztkosa2SY5ugKsAA%3D%3D
	47k Resistance R1206	1	0.25	Vishay / Dale	https://www.mouser.com/ProductDetail/Vishay-Dale/RCC120647K0FKEA?qs=IS%252B4QmGtzzrgga70d3fY5w%3D%3D
	LMC7660 swith capacitor voltage converter	1	1.65	Texas Instruments	https://www.ti.com/product/LMC7660
	MSP430G2553 microcontroller	1	2.19	Texas Instruments	https://www.ti.com/product/MSP430G2553
	LM358 low power dual-operational amplifiers	1	0.22	Texas Instruments	https://www.ti.com/product/LM358
	1x03 Pin Header	2	0.22	Conrad	https://octopart.com/087-1-003-0-s-xs0-1260-mpe+garry-25631815
	1x04 Pin Header	1	0.19	Würth Elektronik	https://www.digikey.com/en/products/detail/würth-elektronik/61300411121/4846827
	PCB manufacture	N/A	9.69	N/A	N/A
	Approximate potentiostat (1u) value		26.92
